# Supplementary material for: catena-Poly[[triphenyl­tin(IV)]-μ-2-[(3,5-di-tert-butyl-4-hydroxy­benz­yl)sulfan­yl]acetato-κ2 O:O′]
Source: Acta Crystallogr Sect E Struct Rep Online. 2009 Jun 20;65(Pt 7):m808. doi: 10.1107/S1600536809023150 (PMC2969233; doi:10.1107/S1600536809023150)
Supplement: Supplementary file 1 [file e-65-0m808-sup1.cif]

##############################################################################
###                                                                        ###
###        Electronic paper (Acta Crystallographica Section E)             ###
###                                                                        ###
##############################################################################
#                                                                            #
# This CIF contains the data in a paper accepted for publication in Acta     #
# Crystallographica Section E. It conforms to the requirements of Notes      #
# for Authors for Section E, and has been peer reviewed under the auspices   #
# of the IUCr Commission on Journals.                                        #
#                                                                            #
# Full details of the Crystallographic Information File format               #
# are given in the paper "The Crystallographic Information File (CIF):       #
# a New Standard Archive File for Crystallography" by S. R. Hall, F. H.      #
# Allen and I. D. Brown [Acta Cryst. (1991), A47, 655-685].                  #
#                                                                            #
# The current version of the core CIF dictionary is obtainable from          #
# ftp://ftp.iucr.org/pub/cif_core.dic. The current version number is 2.4.    #
#                                                                            #
# Software is freely available for graphical display of the structure(s) in  #
# this CIF.  For information consult the CIF home page http://www.iucr.org/  #
# cif/home.html                                                              #
#                                                                            #
# This file may be used for bona fide research purposes within the           #
# scientific community so long as proper attribution is given to the journal # 
# article from which it was obtained.                                        #
#                                                                            #
##############################################################################
                                             
data_I
_audit_creation_method     SHELXL-97
_chemical_name_systematic
;
<i>catena</i>-Poly[[triphenyltin(IV)]-\m-2-[(3,5-di-<i>tert</i>-butyl-
4-hydroxybenzyl)sulfanyl]acetato-\k^2^<i>O</i>:<i>O</i>']
;
_chemical_name_common     ?
_chemical_formula_moiety     'C70 H80 O6 S2 Sn2'
_chemical_formula_sum     'C70 H80 O6 S2 Sn2'
_chemical_formula_iupac     '[Sn (C6 H5)3 (C17 H25 O3 S)]'
_chemical_formula_weight     1318.84
_chemical_melting_point     ?
_symmetry_cell_setting     Monoclinic
_symmetry_space_group_name_H-M     'P 21/n'
_symmetry_space_group_name_Hall     '-P 2yn'
loop_
    _symmetry_equiv_pos_as_xyz
    'x, y, z'
    '-x+1/2, y+1/2, -z+1/2'
    '-x, -y, -z'
    'x-1/2, -y-1/2, z-1/2'
_cell_length_a     23.1141(3)
_cell_length_b     10.69330(10)
_cell_length_c     26.4904(3)
_cell_angle_alpha     90
_cell_angle_beta     105.3180(10)
_cell_angle_gamma     90
_cell_volume     6314.92(12)
_cell_formula_units_Z     4
_cell_measurement_reflns_used     7156
_cell_measurement_theta_min     2.32
_cell_measurement_theta_max     27.84
_cell_measurement_temperature     100(2)
_exptl_crystal_description     plate
_exptl_crystal_colour     colourless
_exptl_crystal_size_max     0.33
_exptl_crystal_size_mid     0.12
_exptl_crystal_size_min     0.05
_exptl_crystal_density_diffrn     1.387
_exptl_crystal_density_meas     ?
_exptl_crystal_density_method     'not measured'
_exptl_crystal_F_000     2720
_exptl_absorpt_coefficient_mu     0.908
_exptl_absorpt_correction_type     multi-scan
_exptl_absorpt_process_details     '(SADABS; Sheldrick, 1996)'
_exptl_absorpt_correction_T_min     0.754
_exptl_absorpt_correction_T_max     0.960
_exptl_special_details
;
;
_diffrn_ambient_temperature     100(2)
_diffrn_radiation_type     MoK\a
_diffrn_radiation_wavelength     0.71073
_diffrn_radiation_source     'fine-focus sealed tube'
_diffrn_radiation_monochromator     graphite
_diffrn_measurement_device_type     'Bruker APEXII CCD area-detector'
_diffrn_measurement_method     '\f and \w'
_diffrn_detector_area_resol_mean     ?
_diffrn_reflns_number     46753
_diffrn_reflns_av_R_equivalents     0.058
_diffrn_reflns_av_sigmaI/netI     0.064
_diffrn_reflns_theta_min     1.0
_diffrn_reflns_theta_max     27.5
_diffrn_reflns_theta_full     27.5
_diffrn_measured_fraction_theta_max     0.996
_diffrn_measured_fraction_theta_full     0.996
_diffrn_reflns_limit_h_min     -30
_diffrn_reflns_limit_h_max     30
_diffrn_reflns_limit_k_min     -13
_diffrn_reflns_limit_k_max     13
_diffrn_reflns_limit_l_min     -34
_diffrn_reflns_limit_l_max     34
_refine_special_details
;
Refinement of <i>F</i>^2^ against ALL reflections. The weighted <i>R</i>-factor
<i>wR</i> and goodness of fit <i>S</i> are based on <i>F</i>^2^, conventional
<i>R</i>-factors <i>R</i> are based on <i>F</i>, with <i>F</i> set to zero for
negative <i>F</i>^2^. The threshold expression of <i>F</i>^2^ >
\s(<i>F</i>^2^) is used only for calculating <i>R</i>-factors(gt) <i>etc</i>.
and is not relevant to the choice of reflections for refinement.
<i>R</i>-factors based on <i>F</i>^2^ are statistically about twice as large
as those based on <i>F</i>, and <i>R</i>- factors based on ALL data will be
even larger.
;
_reflns_number_total     14430
_reflns_number_gt     9830
_reflns_threshold_expression     I>2\s(I)
_refine_ls_structure_factor_coef     Fsqd
_refine_ls_matrix_type     full
_refine_ls_R_factor_all     0.078
_refine_ls_R_factor_gt     0.041
_refine_ls_wR_factor_gt     0.078
_refine_ls_wR_factor_ref     0.094
_refine_ls_goodness_of_fit_ref     1.01
_refine_ls_restrained_S_all     1.01
_refine_ls_number_reflns     14430
_refine_ls_number_parameters     735
_refine_ls_number_restraints     0
_refine_ls_hydrogen_treatment     constr
_refine_ls_weighting_scheme     calc
_refine_ls_weighting_details
         'calc w=1/[\s^2^(Fo^2^)+(0.0347P)^2^+5.3025P] where P=(Fo^2^+2Fc^2^)/3'
_atom_sites_solution_hydrogens     geom
_atom_sites_solution_primary     direct
_atom_sites_solution_secondary     difmap
_refine_ls_shift/su_max     0.003
_refine_ls_shift/su_mean     0.000
_refine_diff_density_max     0.91
_refine_diff_density_min     -0.60
_refine_ls_extinction_method     none
_refine_ls_extinction_coef     ?
loop_
    _atom_type_symbol
    _atom_type_description
    _atom_type_scat_dispersion_real
    _atom_type_scat_dispersion_imag
    _atom_type_scat_source
    'C' 'C' 0.0033 0.0016
                         'International Tables Vol C Tables 4.2.6.8 and 6.1.1.4'
    'H' 'H' 0.0000 0.0000
                         'International Tables Vol C Tables 4.2.6.8 and 6.1.1.4'
    'O' 'O' 0.0106 0.0060
                         'International Tables Vol C Tables 4.2.6.8 and 6.1.1.4'
    'S' 'S' 0.1246 0.1234
                         'International Tables Vol C Tables 4.2.6.8 and 6.1.1.4'
    'Sn' 'Sn' -0.6537 1.4246
                         'International Tables Vol C Tables 4.2.6.8 and 6.1.1.4'
_computing_data_collection     'APEX2 (Bruker, 2008)'
_computing_cell_refinement     'SAINT (Bruker, 2008)'
_computing_data_reduction     'SAINT (Bruker, 2007)'
_computing_structure_solution     'SHELXS97 (Sheldrick, 2008)'
_computing_structure_refinement     'SHELXL97 (Sheldrick, 2008)'
_computing_molecular_graphics     'X-SEED (Barbour, 2001)'
_computing_publication_material     'SHELXTL (Sheldrick, 2008)'
loop_
    _atom_site_type_symbol
    _atom_site_label
    _atom_site_fract_x
    _atom_site_fract_y
    _atom_site_fract_z
    _atom_site_U_iso_or_equiv
    _atom_site_adp_type
    _atom_site_calc_flag
    _atom_site_refinement_flags
    _atom_site_occupancy
    _atom_site_disorder_assembly
    _atom_site_disorder_group
    Sn Sn1 0.910774(10) 1.12298(2) 0.143808(9) 0.01987(7) Uani d . 1 . .
    Sn Sn2 0.844590(10) 0.61317(2) 0.124459(9) 0.01865(6) Uani d . 1 . .
    O O1 0.43868(12) 0.6917(3) 0.10995(13) 0.0361(7) Uani d . 1 . .
    H H1 0.4406 0.6170 0.1200 0.054 Uiso calc R 1 . .
    O O2 0.85157(11) 0.9306(2) 0.12252(10) 0.0234(6) Uani d . 1 . .
    O O3 0.78885(11) 0.7715(2) 0.09407(10) 0.0248(6) Uani d . 1 . .
    O O4 1.33300(12) 0.4480(3) 0.15895(14) 0.0507(9) Uani d . 1 . .
    H H4 1.3521 0.5037 0.1789 0.076 Uiso calc R 1 . .
    O O5 0.89756(10) 0.4208(2) 0.14556(9) 0.0212(5) Uani d . 1 . .
    O O6 0.97151(11) 0.2825(2) 0.16497(10) 0.0238(6) Uani d . 1 . .
    S S1 0.68509(4) 0.95913(9) 0.08727(4) 0.0254(2) Uani d . 1 . .
    S S2 1.07276(4) 0.46546(9) 0.21041(4) 0.0272(2) Uani d . 1 . .
    C C1 0.80231(15) 0.8877(3) 0.09626(14) 0.0209(7) Uani d . 1 . .
    C C2 0.75315(15) 0.9722(3) 0.06523(15) 0.0230(8) Uani d . 1 . .
    H H2A 0.7440 0.9497 0.0277 0.028 Uiso calc R 1 . .
    H H2B 0.7673 1.0599 0.0690 0.028 Uiso calc R 1 . .
    C C3 0.64945(16) 0.8224(3) 0.05085(14) 0.0227(8) Uani d . 1 . .
    H H3A 0.6395 0.8404 0.0129 0.027 Uiso calc R 1 . .
    H H3B 0.6777 0.7510 0.0581 0.027 Uiso calc R 1 . .
    C C4 0.59296(15) 0.7880(3) 0.06610(13) 0.0207(8) Uani d . 1 . .
    C C5 0.55189(15) 0.8788(3) 0.07229(13) 0.0227(8) Uani d . 1 . .
    H H5 0.5595 0.9640 0.0662 0.027 Uiso calc R 1 . .
    C C6 0.50024(16) 0.8484(3) 0.08713(14) 0.0221(8) Uani d . 1 . .
    C C7 0.48971(16) 0.7211(4) 0.09447(15) 0.0258(8) Uani d . 1 . .
    C C8 0.52889(16) 0.6268(3) 0.08767(14) 0.0240(8) Uani d . 1 . .
    C C9 0.58075(16) 0.6635(3) 0.07387(14) 0.0242(8) Uani d . 1 . .
    H H9 0.6085 0.6013 0.0697 0.029 Uiso calc R 1 . .
    C C10 0.45783(16) 0.9504(4) 0.09774(15) 0.0256(8) Uani d . 1 . .
    C C11 0.39367(16) 0.9309(4) 0.06322(16) 0.0313(9) Uani d . 1 . .
    H H11A 0.3794 0.8478 0.0699 0.047 Uiso calc R 1 . .
    H H11B 0.3935 0.9375 0.0263 0.047 Uiso calc R 1 . .
    H H11C 0.3672 0.9949 0.0715 0.047 Uiso calc R 1 . .
    C C12 0.45897(17) 0.9485(4) 0.15577(15) 0.0330(10) Uani d . 1 . .
    H H12A 0.4999 0.9648 0.1770 0.049 Uiso calc R 1 . .
    H H12B 0.4458 0.8663 0.1648 0.049 Uiso calc R 1 . .
    H H12C 0.4319 1.0131 0.1626 0.049 Uiso calc R 1 . .
    C C13 0.47751(18) 1.0811(4) 0.08518(17) 0.0336(10) Uani d . 1 . .
    H H13A 0.4504 1.1438 0.0932 0.050 Uiso calc R 1 . .
    H H13B 0.4762 1.0858 0.0480 0.050 Uiso calc R 1 . .
    H H13C 0.5185 1.0971 0.1063 0.050 Uiso calc R 1 . .
    C C14 0.51615(17) 0.4867(4) 0.09642(16) 0.0305(9) Uani d . 1 . .
    C C15 0.5637(2) 0.4028(4) 0.08419(19) 0.0408(11) Uani d . 1 . .
    H H15A 0.6031 0.4239 0.1075 0.061 Uiso calc R 1 . .
    H H15B 0.5645 0.4152 0.0477 0.061 Uiso calc R 1 . .
    H H15C 0.5544 0.3152 0.0895 0.061 Uiso calc R 1 . .
    C C16 0.4552(2) 0.4450(4) 0.06023(19) 0.0444(12) Uani d . 1 . .
    H H16A 0.4539 0.4649 0.0238 0.067 Uiso calc R 1 . .
    H H16B 0.4227 0.4891 0.0701 0.067 Uiso calc R 1 . .
    H H16C 0.4504 0.3547 0.0638 0.067 Uiso calc R 1 . .
    C C17 0.5170(2) 0.4630(4) 0.15427(17) 0.0391(11) Uani d . 1 . .
    H H17A 0.5120 0.3734 0.1596 0.059 Uiso calc R 1 . .
    H H17B 0.4842 0.5094 0.1627 0.059 Uiso calc R 1 . .
    H H17C 0.5554 0.4911 0.1771 0.059 Uiso calc R 1 . .
    C C18 0.98565(16) 1.0026(3) 0.17101(14) 0.0219(8) Uani d . 1 . .
    C C19 0.98579(17) 0.9159(3) 0.21037(15) 0.0269(9) Uani d . 1 . .
    H H19 0.9524 0.9118 0.2249 0.032 Uiso calc R 1 . .
    C C20 1.03377(19) 0.8360(4) 0.22860(16) 0.0346(10) Uani d . 1 . .
    H H20 1.0333 0.7777 0.2555 0.042 Uiso calc R 1 . .
    C C21 1.08251(19) 0.8412(4) 0.20758(17) 0.0397(11) Uani d . 1 . .
    H H21 1.1153 0.7856 0.2197 0.048 Uiso calc R 1 . .
    C C22 1.08343(18) 0.9270(4) 0.16914(17) 0.0365(10) Uani d . 1 . .
    H H22 1.1171 0.9308 0.1550 0.044 Uiso calc R 1 . .
    C C23 1.03558(16) 1.0082(4) 0.15078(15) 0.0278(9) Uani d . 1 . .
    H H23 1.0368 1.0676 0.1244 0.033 Uiso calc R 1 . .
    C C24 0.88567(15) 1.1508(3) 0.06164(14) 0.0214(8) Uani d . 1 . .
    C C25 0.90572(18) 1.0625(4) 0.03130(16) 0.0304(9) Uani d . 1 . .
    H H25 0.9292 0.9936 0.0478 0.037 Uiso calc R 1 . .
    C C26 0.89162(19) 1.0745(4) -0.02270(16) 0.0352(10) Uani d . 1 . .
    H H26 0.9056 1.0141 -0.0430 0.042 Uiso calc R 1 . .
    C C27 0.85748(19) 1.1736(4) -0.04711(17) 0.0374(10) Uani d . 1 . .
    H H27 0.8482 1.1820 -0.0841 0.045 Uiso calc R 1 . .
    C C28 0.83697(19) 1.2603(4) -0.01776(16) 0.0357(10) Uani d . 1 . .
    H H28 0.8129 1.3281 -0.0346 0.043 Uiso calc R 1 . .
    C C29 0.85112(17) 1.2494(4) 0.03653(15) 0.0296(9) Uani d . 1 . .
    H H29 0.8369 1.3103 0.0565 0.035 Uiso calc R 1 . .
    C C30 0.86841(15) 1.1538(3) 0.20472(14) 0.0201(8) Uani d . 1 . .
    C C31 0.90234(17) 1.2129(3) 0.24995(14) 0.0258(8) Uani d . 1 . .
    H H31 0.9415 1.2423 0.2513 0.031 Uiso calc R 1 . .
    C C32 0.87923(18) 1.2292(4) 0.29295(15) 0.0311(9) Uani d . 1 . .
    H H32 0.9024 1.2707 0.3233 0.037 Uiso calc R 1 . .
    C C33 0.82320(18) 1.1858(4) 0.29177(16) 0.0325(10) Uani d . 1 . .
    H H33 0.8076 1.1972 0.3212 0.039 Uiso calc R 1 . .
    C C34 0.78947(16) 1.1258(4) 0.24807(15) 0.0313(9) Uani d . 1 . .
    H H34 0.7506 1.0957 0.2474 0.038 Uiso calc R 1 . .
    C C35 0.81167(16) 1.1088(4) 0.20505(15) 0.0267(8) Uani d . 1 . .
    H H35 0.7881 1.0661 0.1752 0.032 Uiso calc R 1 . .
    C C36 0.95145(15) 0.3923(3) 0.16535(14) 0.0207(8) Uani d . 1 . .
    C C37 0.99361(15) 0.4947(4) 0.19353(15) 0.0242(8) Uani d . 1 . .
    H H37A 0.9825 0.5149 0.2262 0.029 Uiso calc R 1 . .
    H H37B 0.9858 0.5705 0.1713 0.029 Uiso calc R 1 . .
    C C38 1.08468(16) 0.4698(4) 0.14585(15) 0.0345(10) Uani d . 1 . .
    H H38A 1.0642 0.3979 0.1251 0.041 Uiso calc R 1 . .
    H H38B 1.0673 0.5476 0.1278 0.041 Uiso calc R 1 . .
    C C39 1.15088(17) 0.4648(4) 0.14936(15) 0.0300(9) Uani d . 1 . .
    C C40 1.17645(17) 0.3574(4) 0.13547(15) 0.0319(9) Uani d . 1 . .
    H H40 1.1517 0.2867 0.1236 0.038 Uiso calc R 1 . .
    C C41 1.23752(17) 0.3501(4) 0.13841(15) 0.0299(9) Uani d . 1 . .
    C C42 1.27254(17) 0.4565(4) 0.15695(17) 0.0338(10) Uani d . 1 . .
    C C43 1.24881(17) 0.5674(4) 0.17203(16) 0.0304(9) Uani d . 1 . .
    C C44 1.18727(17) 0.5676(4) 0.16737(16) 0.0318(9) Uani d . 1 . .
    H H44 1.1695 0.6410 0.1769 0.038 Uiso calc R 1 . .
    C C45 1.26454(19) 0.2303(4) 0.12188(17) 0.0363(10) Uani d . 1 . .
    C C46 1.2171(2) 0.1292(5) 0.1035(2) 0.0577(14) Uani d . 1 . .
    H H46A 1.1998 0.1066 0.1323 0.087 Uiso calc R 1 . .
    H H46B 1.2355 0.0553 0.0924 0.087 Uiso calc R 1 . .
    H H46C 1.1853 0.1609 0.0740 0.087 Uiso calc R 1 . .
    C C47 1.3130(2) 0.1754(5) 0.16756(19) 0.0512(13) Uani d . 1 . .
    H H47A 1.3454 0.2364 0.1793 0.077 Uiso calc R 1 . .
    H H47B 1.3291 0.0989 0.1561 0.077 Uiso calc R 1 . .
    H H47C 1.2955 0.1559 0.1965 0.077 Uiso calc R 1 . .
    C C48 1.2906(2) 0.2593(5) 0.0759(2) 0.0566(14) Uani d . 1 . .
    H H48A 1.2587 0.2900 0.0464 0.085 Uiso calc R 1 . .
    H H48B 1.3081 0.1831 0.0656 0.085 Uiso calc R 1 . .
    H H48C 1.3218 0.3233 0.0864 0.085 Uiso calc R 1 . .
    C C49 1.28762(18) 0.6834(4) 0.19216(17) 0.0347(10) Uani d . 1 . .
    C C50 1.3375(2) 0.6528(5) 0.2423(2) 0.0594(15) Uani d . 1 . .
    H H50A 1.3582 0.7301 0.2568 0.089 Uiso calc R 1 . .
    H H50B 1.3664 0.5949 0.2337 0.089 Uiso calc R 1 . .
    H H50C 1.3197 0.6141 0.2682 0.089 Uiso calc R 1 . .
    C C51 1.3139(2) 0.7366(5) 0.1493(2) 0.0556(14) Uani d . 1 . .
    H H51A 1.2812 0.7621 0.1193 0.083 Uiso calc R 1 . .
    H H51B 1.3383 0.6725 0.1383 0.083 Uiso calc R 1 . .
    H H51C 1.3390 0.8092 0.1630 0.083 Uiso calc R 1 . .
    C C52 1.2512(2) 0.7903(4) 0.20762(19) 0.0437(11) Uani d . 1 . .
    H H52A 1.2193 0.8159 0.1770 0.065 Uiso calc R 1 . .
    H H52B 1.2777 0.8616 0.2203 0.065 Uiso calc R 1 . .
    H H52C 1.2335 0.7617 0.2353 0.065 Uiso calc R 1 . .
    C C53 0.85574(15) 0.6475(3) 0.20566(14) 0.0218(8) Uani d . 1 . .
    C C54 0.86807(15) 0.5479(4) 0.24119(15) 0.0263(9) Uani d . 1 . .
    H H54 0.8732 0.4662 0.2290 0.032 Uiso calc R 1 . .
    C C55 0.87288(17) 0.5667(4) 0.29420(16) 0.0321(10) Uani d . 1 . .
    H H55 0.8817 0.4985 0.3180 0.039 Uiso calc R 1 . .
    C C56 0.86483(18) 0.6842(4) 0.31174(16) 0.0330(10) Uani d . 1 . .
    H H56 0.8690 0.6975 0.3480 0.040 Uiso calc R 1 . .
    C C57 0.85087(18) 0.7825(4) 0.27763(16) 0.0333(10) Uani d . 1 . .
    H H57 0.8443 0.8630 0.2903 0.040 Uiso calc R 1 . .
    C C58 0.84617(17) 0.7656(4) 0.22424(15) 0.0292(9) Uani d . 1 . .
    H H58 0.8365 0.8343 0.2008 0.035 Uiso calc R 1 . .
    C C59 0.77265(15) 0.4907(3) 0.08986(15) 0.0226(8) Uani d . 1 . .
    C C60 0.75968(17) 0.3891(3) 0.11778(17) 0.0296(9) Uani d . 1 . .
    H H60 0.7799 0.3803 0.1538 0.036 Uiso calc R 1 . .
    C C61 0.71789(19) 0.3009(4) 0.0939(2) 0.0439(12) Uani d . 1 . .
    H H61 0.7094 0.2320 0.1134 0.053 Uiso calc R 1 . .
    C C62 0.68839(19) 0.3129(5) 0.0415(2) 0.0501(14) Uani d . 1 . .
    H H62 0.6603 0.2509 0.0249 0.060 Uiso calc R 1 . .
    C C63 0.69929(19) 0.4135(5) 0.01317(19) 0.0467(13) Uani d . 1 . .
    H H63 0.6784 0.4223 -0.0227 0.056 Uiso calc R 1 . .
    C C64 0.74144(17) 0.5028(4) 0.03773(17) 0.0353(10) Uani d . 1 . .
    H H64 0.7488 0.5730 0.0184 0.042 Uiso calc R 1 . .
    C C65 0.90345(16) 0.6477(3) 0.07627(14) 0.0213(8) Uani d . 1 . .
    C C66 0.94946(17) 0.7339(4) 0.08737(16) 0.0287(9) Uani d . 1 . .
    H H66 0.9560 0.7829 0.1183 0.034 Uiso calc R 1 . .
    C C67 0.98644(19) 0.7502(4) 0.05405(18) 0.0374(10) Uani d . 1 . .
    H H67 1.0181 0.8097 0.0624 0.045 Uiso calc R 1 . .
    C C68 0.9774(2) 0.6811(4) 0.00956(18) 0.0438(12) Uani d . 1 . .
    H H68 1.0028 0.6920 -0.0131 0.053 Uiso calc R 1 . .
    C C69 0.9313(2) 0.5950(5) -0.00272(18) 0.0517(13) Uani d . 1 . .
    H H69 0.9244 0.5476 -0.0341 0.062 Uiso calc R 1 . .
    C C70 0.8953(2) 0.5781(4) 0.03055(17) 0.0418(11) Uani d . 1 . .
    H H70 0.8641 0.5175 0.0221 0.050 Uiso calc R 1 . .
loop_
    _atom_site_aniso_label
    _atom_site_aniso_U_11
    _atom_site_aniso_U_22
    _atom_site_aniso_U_33
    _atom_site_aniso_U_12
    _atom_site_aniso_U_13
    _atom_site_aniso_U_23
    Sn1 0.02171(13) 0.01705(13) 0.02198(13) 0.00369(10) 0.00778(10) 0.00160(10)
    Sn2 0.01963(12) 0.01487(12) 0.02168(13) -0.00021(10) 0.00586(9) 0.00112(10)
    O1 0.0296(15) 0.0267(16) 0.059(2) 0.0013(12) 0.0243(14) 0.0093(14)
    O2 0.0244(14) 0.0190(13) 0.0269(15) -0.0012(11) 0.0069(11) 0.0014(11)
    O3 0.0237(13) 0.0138(13) 0.0354(16) -0.0001(10) 0.0049(11) -0.0008(11)
    O4 0.0245(16) 0.052(2) 0.081(3) -0.0008(15) 0.0221(16) -0.0155(18)
    O5 0.0225(13) 0.0173(13) 0.0250(14) 0.0013(10) 0.0084(11) 0.0029(10)
    O6 0.0231(13) 0.0176(13) 0.0329(15) 0.0035(11) 0.0114(11) 0.0003(11)
    S1 0.0238(5) 0.0209(5) 0.0328(6) -0.0008(4) 0.0096(4) -0.0053(4)
    S2 0.0194(5) 0.0323(6) 0.0296(5) 0.0014(4) 0.0062(4) 0.0005(4)
    C1 0.0237(18) 0.0189(18) 0.0231(19) 0.0033(16) 0.0116(15) 0.0008(16)
    C2 0.0216(18) 0.0185(19) 0.030(2) 0.0000(15) 0.0090(16) 0.0005(16)
    C3 0.0251(19) 0.0186(19) 0.024(2) -0.0011(15) 0.0062(15) -0.0049(15)
    C4 0.0235(18) 0.0217(19) 0.0168(18) -0.0011(15) 0.0051(14) 0.0002(14)
    C5 0.0268(19) 0.0188(18) 0.0209(18) -0.0011(16) 0.0035(14) 0.0025(15)
    C6 0.0216(18) 0.0212(19) 0.0218(19) 0.0043(15) 0.0026(15) 0.0036(15)
    C7 0.0220(19) 0.024(2) 0.032(2) -0.0014(16) 0.0090(16) 0.0035(17)
    C8 0.0276(19) 0.0189(19) 0.027(2) -0.0001(16) 0.0091(15) 0.0027(16)
    C9 0.028(2) 0.0216(19) 0.023(2) 0.0036(16) 0.0063(16) -0.0002(15)
    C10 0.0211(19) 0.023(2) 0.031(2) 0.0038(15) 0.0045(16) -0.0017(16)
    C11 0.025(2) 0.029(2) 0.038(2) 0.0053(17) 0.0044(17) 0.0006(18)
    C12 0.028(2) 0.041(3) 0.031(2) 0.0006(18) 0.0106(18) -0.0063(19)
    C13 0.033(2) 0.021(2) 0.045(3) 0.0070(17) 0.0080(19) -0.0033(18)
    C14 0.033(2) 0.021(2) 0.038(2) 0.0013(17) 0.0098(18) 0.0037(17)
    C15 0.051(3) 0.020(2) 0.057(3) 0.0020(19) 0.024(2) 0.005(2)
    C16 0.046(3) 0.024(2) 0.056(3) -0.005(2) 0.000(2) 0.000(2)
    C17 0.044(3) 0.027(2) 0.048(3) 0.0013(19) 0.015(2) 0.008(2)
    C18 0.0234(19) 0.0185(18) 0.023(2) 0.0012(15) 0.0052(15) -0.0038(15)
    C19 0.029(2) 0.025(2) 0.027(2) 0.0020(16) 0.0097(17) -0.0002(16)
    C20 0.046(3) 0.030(2) 0.025(2) 0.0119(19) 0.0031(19) 0.0026(17)
    C21 0.036(2) 0.042(3) 0.037(3) 0.020(2) 0.003(2) -0.008(2)
    C22 0.024(2) 0.048(3) 0.038(3) 0.0068(19) 0.0082(18) -0.009(2)
    C23 0.027(2) 0.028(2) 0.029(2) -0.0023(17) 0.0084(16) -0.0023(17)
    C24 0.0211(18) 0.0227(19) 0.0224(19) -0.0035(15) 0.0093(15) -0.0002(15)
    C25 0.034(2) 0.027(2) 0.033(2) 0.0020(17) 0.0140(18) -0.0005(17)
    C26 0.043(2) 0.035(2) 0.031(2) 0.000(2) 0.017(2) -0.0073(19)
    C27 0.043(3) 0.046(3) 0.024(2) -0.007(2) 0.0098(19) -0.0023(19)
    C28 0.041(2) 0.035(2) 0.028(2) 0.0103(19) 0.0031(18) 0.0034(19)
    C29 0.036(2) 0.028(2) 0.026(2) 0.0018(18) 0.0123(17) -0.0006(17)
    C30 0.0221(18) 0.0184(18) 0.0203(19) 0.0042(14) 0.0062(14) 0.0010(14)
    C31 0.030(2) 0.022(2) 0.026(2) -0.0007(16) 0.0086(16) 0.0038(16)
    C32 0.039(2) 0.031(2) 0.021(2) -0.0049(18) 0.0030(17) -0.0035(17)
    C33 0.037(2) 0.039(3) 0.025(2) 0.0041(19) 0.0135(18) 0.0001(18)
    C34 0.0233(19) 0.043(3) 0.030(2) 0.0026(19) 0.0118(16) -0.0023(19)
    C35 0.028(2) 0.026(2) 0.025(2) 0.0037(17) 0.0054(16) -0.0042(17)
    C36 0.0204(17) 0.024(2) 0.0206(18) 0.0048(15) 0.0101(14) 0.0055(15)
    C37 0.0190(18) 0.025(2) 0.029(2) 0.0006(15) 0.0069(15) -0.0011(16)
    C38 0.022(2) 0.053(3) 0.029(2) -0.0011(19) 0.0082(17) -0.002(2)
    C39 0.024(2) 0.042(3) 0.026(2) 0.0005(18) 0.0099(16) -0.0040(18)
    C40 0.029(2) 0.036(2) 0.030(2) -0.0060(18) 0.0075(17) -0.0019(18)
    C41 0.031(2) 0.033(2) 0.026(2) 0.0037(17) 0.0098(17) -0.0025(17)
    C42 0.023(2) 0.043(3) 0.038(3) 0.0008(18) 0.0123(18) -0.001(2)
    C43 0.027(2) 0.030(2) 0.036(2) 0.0010(17) 0.0118(18) -0.0007(18)
    C44 0.027(2) 0.033(2) 0.038(2) -0.0001(17) 0.0125(18) -0.0041(19)
    C45 0.042(2) 0.036(2) 0.034(2) 0.011(2) 0.0147(19) -0.0034(19)
    C46 0.065(3) 0.042(3) 0.064(4) 0.006(3) 0.012(3) -0.019(3)
    C47 0.060(3) 0.047(3) 0.044(3) 0.023(2) 0.009(2) 0.000(2)
    C48 0.082(4) 0.046(3) 0.053(3) 0.023(3) 0.038(3) 0.004(3)
    C49 0.028(2) 0.032(2) 0.043(3) -0.0039(18) 0.0092(19) -0.0010(19)
    C50 0.053(3) 0.041(3) 0.069(4) 0.002(2) -0.010(3) -0.011(3)
    C51 0.047(3) 0.054(3) 0.075(4) -0.006(3) 0.032(3) 0.006(3)
    C52 0.046(3) 0.035(3) 0.051(3) -0.003(2) 0.014(2) -0.003(2)
    C53 0.0162(17) 0.027(2) 0.024(2) -0.0027(15) 0.0077(14) -0.0017(15)
    C54 0.0212(19) 0.028(2) 0.030(2) 0.0053(16) 0.0062(16) 0.0013(17)
    C55 0.029(2) 0.043(3) 0.026(2) 0.0063(19) 0.0107(17) 0.0104(19)
    C56 0.032(2) 0.047(3) 0.022(2) -0.005(2) 0.0116(17) -0.0035(19)
    C57 0.036(2) 0.033(2) 0.033(2) -0.0068(19) 0.0141(18) -0.0088(19)
    C58 0.032(2) 0.026(2) 0.029(2) -0.0043(17) 0.0073(17) -0.0037(17)
    C59 0.0195(18) 0.0143(18) 0.034(2) 0.0053(14) 0.0064(15) -0.0015(15)
    C60 0.030(2) 0.019(2) 0.043(2) 0.0006(17) 0.0153(18) -0.0036(18)
    C61 0.035(2) 0.024(2) 0.079(4) -0.0054(19) 0.025(2) -0.012(2)
    C62 0.026(2) 0.040(3) 0.083(4) -0.008(2) 0.013(2) -0.033(3)
    C63 0.028(2) 0.055(3) 0.047(3) 0.012(2) -0.010(2) -0.018(2)
    C64 0.030(2) 0.028(2) 0.042(3) 0.0047(18) -0.0007(18) 0.0014(19)
    C65 0.0267(19) 0.0184(19) 0.0204(19) 0.0008(15) 0.0093(15) 0.0024(14)
    C66 0.035(2) 0.022(2) 0.032(2) -0.0001(17) 0.0136(18) -0.0034(17)
    C67 0.038(2) 0.030(2) 0.052(3) -0.0051(19) 0.025(2) 0.000(2)
    C68 0.054(3) 0.047(3) 0.041(3) -0.001(2) 0.031(2) 0.002(2)
    C69 0.076(4) 0.056(3) 0.031(3) -0.013(3) 0.028(2) -0.014(2)
    C70 0.052(3) 0.043(3) 0.034(3) -0.019(2) 0.018(2) -0.012(2)
_geom_special_details
;
All e.s.d.'s (except the e.s.d. in the dihedral angle between two l.s. planes)
are estimated using the full covariance matrix. The cell e.s.d.'s are taken
into account individually in the estimation of e.s.d.'s in distances, angles
and torsion angles; correlations between e.s.d.'s in cell parameters are only
used when they are defined by crystal symmetry. An approximate (isotropic)
treatment of cell e.s.d.'s is used for estimating e.s.d.'s involving l.s.
planes.
;
loop_
    _geom_bond_atom_site_label_1
    _geom_bond_atom_site_label_2
    _geom_bond_site_symmetry_2
    _geom_bond_distance
    _geom_bond_publ_flag
    Sn1 C24 . 2.120(4) ?
    Sn1 C30 . 2.122(4) ?
    Sn1 C18 . 2.124(3) ?
    Sn1 O6 1_565 2.186(2) ?
    Sn1 O2 . 2.452(2) ?
    Sn2 C59 . 2.125(4) ?
    Sn2 C65 . 2.129(4) ?
    Sn2 C53 . 2.130(4) ?
    Sn2 O3 . 2.151(2) ?
    Sn2 O5 . 2.384(2) ?
    O1 C7 . 1.384(4) ?
    O1 H1 . 0.8400 ?
    O2 C1 . 1.254(4) ?
    O3 C1 . 1.279(4) ?
    O4 C42 . 1.387(4) ?
    O4 H4 . 0.8400 ?
    O5 C36 . 1.254(4) ?
    O6 C36 . 1.264(4) ?
    O6 Sn1 1_545 2.186(2) ?
    S1 C2 . 1.822(4) ?
    S1 C3 . 1.824(4) ?
    S2 C37 . 1.792(3) ?
    S2 C38 . 1.803(4) ?
    C1 C2 . 1.513(5) ?
    C2 H2A . 0.9900 ?
    C2 H2B . 0.9900 ?
    C3 C4 . 1.511(5) ?
    C3 H3A . 0.9900 ?
    C3 H3B . 0.9900 ?
    C4 C9 . 1.388(5) ?
    C4 C5 . 1.397(5) ?
    C5 C6 . 1.391(5) ?
    C5 H5 . 0.9500 ?
    C6 C7 . 1.405(5) ?
    C6 C10 . 1.541(5) ?
    C7 C8 . 1.399(5) ?
    C8 C9 . 1.399(5) ?
    C8 C14 . 1.555(5) ?
    C9 H9 . 0.9500 ?
    C10 C12 . 1.531(5) ?
    C10 C13 . 1.533(5) ?
    C10 C11 . 1.537(5) ?
    C11 H11A . 0.9800 ?
    C11 H11B . 0.9800 ?
    C11 H11C . 0.9800 ?
    C12 H12A . 0.9800 ?
    C12 H12B . 0.9800 ?
    C12 H12C . 0.9800 ?
    C13 H13A . 0.9800 ?
    C13 H13B . 0.9800 ?
    C13 H13C . 0.9800 ?
    C14 C15 . 1.519(6) ?
    C14 C16 . 1.546(5) ?
    C14 C17 . 1.548(6) ?
    C15 H15A . 0.9800 ?
    C15 H15B . 0.9800 ?
    C15 H15C . 0.9800 ?
    C16 H16A . 0.9800 ?
    C16 H16B . 0.9800 ?
    C16 H16C . 0.9800 ?
    C17 H17A . 0.9800 ?
    C17 H17B . 0.9800 ?
    C17 H17C . 0.9800 ?
    C18 C19 . 1.394(5) ?
    C18 C23 . 1.396(5) ?
    C19 C20 . 1.382(5) ?
    C19 H19 . 0.9500 ?
    C20 C21 . 1.383(6) ?
    C20 H20 . 0.9500 ?
    C21 C22 . 1.375(6) ?
    C21 H21 . 0.9500 ?
    C22 C23 . 1.389(5) ?
    C22 H22 . 0.9500 ?
    C23 H23 . 0.9500 ?
    C24 C29 . 1.382(5) ?
    C24 C25 . 1.396(5) ?
    C25 C26 . 1.387(6) ?
    C25 H25 . 0.9500 ?
    C26 C27 . 1.376(6) ?
    C26 H26 . 0.9500 ?
    C27 C28 . 1.372(6) ?
    C27 H27 . 0.9500 ?
    C28 C29 . 1.393(5) ?
    C28 H28 . 0.9500 ?
    C29 H29 . 0.9500 ?
    C30 C31 . 1.398(5) ?
    C30 C35 . 1.399(5) ?
    C31 C32 . 1.391(5) ?
    C31 H31 . 0.9500 ?
    C32 C33 . 1.369(5) ?
    C32 H32 . 0.9500 ?
    C33 C34 . 1.372(5) ?
    C33 H33 . 0.9500 ?
    C34 C35 . 1.380(5) ?
    C34 H34 . 0.9500 ?
    C35 H35 . 0.9500 ?
    C36 C37 . 1.524(5) ?
    C37 H37A . 0.9900 ?
    C37 H37B . 0.9900 ?
    C38 C39 . 1.509(5) ?
    C38 H38A . 0.9900 ?
    C38 H38B . 0.9900 ?
    C39 C40 . 1.385(6) ?
    C39 C44 . 1.390(5) ?
    C40 C41 . 1.395(5) ?
    C40 H40 . 0.9500 ?
    C41 C42 . 1.407(6) ?
    C41 C45 . 1.538(5) ?
    C42 C43 . 1.408(6) ?
    C43 C44 . 1.395(5) ?
    C43 C49 . 1.542(6) ?
    C44 H44 . 0.9500 ?
    C45 C48 . 1.526(6) ?
    C45 C46 . 1.526(6) ?
    C45 C47 . 1.532(6) ?
    C46 H46A . 0.9800 ?
    C46 H46B . 0.9800 ?
    C46 H46C . 0.9800 ?
    C47 H47A . 0.9800 ?
    C47 H47B . 0.9800 ?
    C47 H47C . 0.9800 ?
    C48 H48A . 0.9800 ?
    C48 H48B . 0.9800 ?
    C48 H48C . 0.9800 ?
    C49 C51 . 1.531(6) ?
    C49 C52 . 1.538(6) ?
    C49 C50 . 1.547(6) ?
    C50 H50A . 0.9800 ?
    C50 H50B . 0.9800 ?
    C50 H50C . 0.9800 ?
    C51 H51A . 0.9800 ?
    C51 H51B . 0.9800 ?
    C51 H51C . 0.9800 ?
    C52 H52A . 0.9800 ?
    C52 H52B . 0.9800 ?
    C52 H52C . 0.9800 ?
    C53 C58 . 1.394(5) ?
    C53 C54 . 1.400(5) ?
    C54 C55 . 1.394(5) ?
    C54 H54 . 0.9500 ?
    C55 C56 . 1.369(6) ?
    C55 H55 . 0.9500 ?
    C56 C57 . 1.368(6) ?
    C56 H56 . 0.9500 ?
    C57 C58 . 1.401(5) ?
    C57 H57 . 0.9500 ?
    C58 H58 . 0.9500 ?
    C59 C64 . 1.385(5) ?
    C59 C60 . 1.391(5) ?
    C60 C61 . 1.379(5) ?
    C60 H60 . 0.9500 ?
    C61 C62 . 1.381(7) ?
    C61 H61 . 0.9500 ?
    C62 C63 . 1.372(7) ?
    C62 H62 . 0.9500 ?
    C63 C64 . 1.396(6) ?
    C63 H63 . 0.9500 ?
    C64 H64 . 0.9500 ?
    C65 C66 . 1.379(5) ?
    C65 C70 . 1.391(5) ?
    C66 C67 . 1.392(6) ?
    C66 H66 . 0.9500 ?
    C67 C68 . 1.359(6) ?
    C67 H67 . 0.9500 ?
    C68 C69 . 1.380(6) ?
    C68 H68 . 0.9500 ?
    C69 C70 . 1.374(6) ?
    C69 H69 . 0.9500 ?
    C70 H70 . 0.9500 ?
loop_
    _geom_angle_atom_site_label_1
    _geom_angle_atom_site_label_2
    _geom_angle_atom_site_label_3
    _geom_angle_site_symmetry_1
    _geom_angle_site_symmetry_3
    _geom_angle
    _geom_angle_publ_flag
    C24 Sn1 C30 . . 134.63(13) ?
    C24 Sn1 C18 . . 114.26(14) ?
    C30 Sn1 C18 . . 109.53(14) ?
    C24 Sn1 O6 . 1_565 97.85(12) ?
    C30 Sn1 O6 . 1_565 94.48(12) ?
    C18 Sn1 O6 . 1_565 88.59(12) ?
    C24 Sn1 O2 . . 84.09(11) ?
    C30 Sn1 O2 . . 87.90(11) ?
    C18 Sn1 O2 . . 85.69(11) ?
    O6 Sn1 O2 1_565 . 174.26(8) ?
    C59 Sn2 C65 . . 113.54(14) ?
    C59 Sn2 C53 . . 114.45(14) ?
    C65 Sn2 C53 . . 130.52(13) ?
    C59 Sn2 O3 . . 90.04(11) ?
    C65 Sn2 O3 . . 93.07(12) ?
    C53 Sn2 O3 . . 98.22(12) ?
    C59 Sn2 O5 . . 82.19(11) ?
    C65 Sn2 O5 . . 85.43(11) ?
    C53 Sn2 O5 . . 89.67(11) ?
    O3 Sn2 O5 . . 170.70(9) ?
    C7 O1 H1 . . 109.5 ?
    C1 O2 Sn1 . . 143.5(2) ?
    C1 O3 Sn2 . . 129.3(2) ?
    C42 O4 H4 . . 109.5 ?
    C36 O5 Sn2 . . 134.3(2) ?
    C36 O6 Sn1 . 1_545 121.0(2) ?
    C2 S1 C3 . . 101.51(17) ?
    C37 S2 C38 . . 99.24(18) ?
    O2 C1 O3 . . 123.7(3) ?
    O2 C1 C2 . . 121.6(3) ?
    O3 C1 C2 . . 114.6(3) ?
    C1 C2 S1 . . 111.6(3) ?
    C1 C2 H2A . . 109.3 ?
    S1 C2 H2A . . 109.3 ?
    C1 C2 H2B . . 109.3 ?
    S1 C2 H2B . . 109.3 ?
    H2A C2 H2B . . 108.0 ?
    C4 C3 S1 . . 110.8(2) ?
    C4 C3 H3A . . 109.5 ?
    S1 C3 H3A . . 109.5 ?
    C4 C3 H3B . . 109.5 ?
    S1 C3 H3B . . 109.5 ?
    H3A C3 H3B . . 108.1 ?
    C9 C4 C5 . . 118.6(3) ?
    C9 C4 C3 . . 119.8(3) ?
    C5 C4 C3 . . 121.6(3) ?
    C6 C5 C4 . . 122.1(3) ?
    C6 C5 H5 . . 118.9 ?
    C4 C5 H5 . . 118.9 ?
    C5 C6 C7 . . 117.3(3) ?
    C5 C6 C10 . . 121.4(3) ?
    C7 C6 C10 . . 121.2(3) ?
    O1 C7 C8 . . 120.4(3) ?
    O1 C7 C6 . . 117.0(3) ?
    C8 C7 C6 . . 122.6(3) ?
    C9 C8 C7 . . 117.4(3) ?
    C9 C8 C14 . . 121.2(3) ?
    C7 C8 C14 . . 121.4(3) ?
    C4 C9 C8 . . 122.0(3) ?
    C4 C9 H9 . . 119.0 ?
    C8 C9 H9 . . 119.0 ?
    C12 C10 C13 . . 107.6(3) ?
    C12 C10 C11 . . 110.7(3) ?
    C13 C10 C11 . . 106.8(3) ?
    C12 C10 C6 . . 109.3(3) ?
    C13 C10 C6 . . 111.5(3) ?
    C11 C10 C6 . . 110.8(3) ?
    C10 C11 H11A . . 109.5 ?
    C10 C11 H11B . . 109.5 ?
    H11A C11 H11B . . 109.5 ?
    C10 C11 H11C . . 109.5 ?
    H11A C11 H11C . . 109.5 ?
    H11B C11 H11C . . 109.5 ?
    C10 C12 H12A . . 109.5 ?
    C10 C12 H12B . . 109.5 ?
    H12A C12 H12B . . 109.5 ?
    C10 C12 H12C . . 109.5 ?
    H12A C12 H12C . . 109.5 ?
    H12B C12 H12C . . 109.5 ?
    C10 C13 H13A . . 109.5 ?
    C10 C13 H13B . . 109.5 ?
    H13A C13 H13B . . 109.5 ?
    C10 C13 H13C . . 109.5 ?
    H13A C13 H13C . . 109.5 ?
    H13B C13 H13C . . 109.5 ?
    C15 C14 C16 . . 106.9(4) ?
    C15 C14 C17 . . 107.1(3) ?
    C16 C14 C17 . . 109.7(4) ?
    C15 C14 C8 . . 111.1(3) ?
    C16 C14 C8 . . 111.3(3) ?
    C17 C14 C8 . . 110.6(3) ?
    C14 C15 H15A . . 109.5 ?
    C14 C15 H15B . . 109.5 ?
    H15A C15 H15B . . 109.5 ?
    C14 C15 H15C . . 109.5 ?
    H15A C15 H15C . . 109.5 ?
    H15B C15 H15C . . 109.5 ?
    C14 C16 H16A . . 109.5 ?
    C14 C16 H16B . . 109.5 ?
    H16A C16 H16B . . 109.5 ?
    C14 C16 H16C . . 109.5 ?
    H16A C16 H16C . . 109.5 ?
    H16B C16 H16C . . 109.5 ?
    C14 C17 H17A . . 109.5 ?
    C14 C17 H17B . . 109.5 ?
    H17A C17 H17B . . 109.5 ?
    C14 C17 H17C . . 109.5 ?
    H17A C17 H17C . . 109.5 ?
    H17B C17 H17C . . 109.5 ?
    C19 C18 C23 . . 118.5(3) ?
    C19 C18 Sn1 . . 119.8(3) ?
    C23 C18 Sn1 . . 121.7(3) ?
    C20 C19 C18 . . 121.0(4) ?
    C20 C19 H19 . . 119.5 ?
    C18 C19 H19 . . 119.5 ?
    C19 C20 C21 . . 119.9(4) ?
    C19 C20 H20 . . 120.1 ?
    C21 C20 H20 . . 120.1 ?
    C22 C21 C20 . . 119.9(4) ?
    C22 C21 H21 . . 120.1 ?
    C20 C21 H21 . . 120.1 ?
    C21 C22 C23 . . 120.6(4) ?
    C21 C22 H22 . . 119.7 ?
    C23 C22 H22 . . 119.7 ?
    C22 C23 C18 . . 120.1(4) ?
    C22 C23 H23 . . 120.0 ?
    C18 C23 H23 . . 120.0 ?
    C29 C24 C25 . . 118.4(3) ?
    C29 C24 Sn1 . . 124.6(3) ?
    C25 C24 Sn1 . . 117.0(3) ?
    C26 C25 C24 . . 120.5(4) ?
    C26 C25 H25 . . 119.7 ?
    C24 C25 H25 . . 119.7 ?
    C27 C26 C25 . . 120.4(4) ?
    C27 C26 H26 . . 119.8 ?
    C25 C26 H26 . . 119.8 ?
    C28 C27 C26 . . 119.6(4) ?
    C28 C27 H27 . . 120.2 ?
    C26 C27 H27 . . 120.2 ?
    C27 C28 C29 . . 120.5(4) ?
    C27 C28 H28 . . 119.8 ?
    C29 C28 H28 . . 119.8 ?
    C24 C29 C28 . . 120.6(4) ?
    C24 C29 H29 . . 119.7 ?
    C28 C29 H29 . . 119.7 ?
    C31 C30 C35 . . 117.7(3) ?
    C31 C30 Sn1 . . 117.0(3) ?
    C35 C30 Sn1 . . 125.0(3) ?
    C32 C31 C30 . . 120.6(4) ?
    C32 C31 H31 . . 119.7 ?
    C30 C31 H31 . . 119.7 ?
    C33 C32 C31 . . 120.3(4) ?
    C33 C32 H32 . . 119.8 ?
    C31 C32 H32 . . 119.8 ?
    C32 C33 C34 . . 120.1(4) ?
    C32 C33 H33 . . 120.0 ?
    C34 C33 H33 . . 120.0 ?
    C33 C34 C35 . . 120.4(4) ?
    C33 C34 H34 . . 119.8 ?
    C35 C34 H34 . . 119.8 ?
    C34 C35 C30 . . 120.9(3) ?
    C34 C35 H35 . . 119.5 ?
    C30 C35 H35 . . 119.5 ?
    O5 C36 O6 . . 123.2(3) ?
    O5 C36 C37 . . 117.8(3) ?
    O6 C36 C37 . . 118.9(3) ?
    C36 C37 S2 . . 118.4(3) ?
    C36 C37 H37A . . 107.7 ?
    S2 C37 H37A . . 107.7 ?
    C36 C37 H37B . . 107.7 ?
    S2 C37 H37B . . 107.7 ?
    H37A C37 H37B . . 107.1 ?
    C39 C38 S2 . . 110.3(3) ?
    C39 C38 H38A . . 109.6 ?
    S2 C38 H38A . . 109.6 ?
    C39 C38 H38B . . 109.6 ?
    S2 C38 H38B . . 109.6 ?
    H38A C38 H38B . . 108.1 ?
    C40 C39 C44 . . 119.0(4) ?
    C40 C39 C38 . . 120.7(4) ?
    C44 C39 C38 . . 120.3(4) ?
    C39 C40 C41 . . 121.9(4) ?
    C39 C40 H40 . . 119.1 ?
    C41 C40 H40 . . 119.1 ?
    C40 C41 C42 . . 117.0(4) ?
    C40 C41 C45 . . 120.8(4) ?
    C42 C41 C45 . . 122.2(4) ?
    O4 C42 C41 . . 116.2(4) ?
    O4 C42 C43 . . 120.5(4) ?
    C41 C42 C43 . . 123.3(4) ?
    C44 C43 C42 . . 116.2(4) ?
    C44 C43 C49 . . 121.0(4) ?
    C42 C43 C49 . . 122.8(3) ?
    C39 C44 C43 . . 122.6(4) ?
    C39 C44 H44 . . 118.7 ?
    C43 C44 H44 . . 118.7 ?
    C48 C45 C46 . . 107.0(4) ?
    C48 C45 C47 . . 110.3(4) ?
    C46 C45 C47 . . 107.2(4) ?
    C48 C45 C41 . . 109.5(4) ?
    C46 C45 C41 . . 111.6(4) ?
    C47 C45 C41 . . 111.2(4) ?
    C45 C46 H46A . . 109.5 ?
    C45 C46 H46B . . 109.5 ?
    H46A C46 H46B . . 109.5 ?
    C45 C46 H46C . . 109.5 ?
    H46A C46 H46C . . 109.5 ?
    H46B C46 H46C . . 109.5 ?
    C45 C47 H47A . . 109.5 ?
    C45 C47 H47B . . 109.5 ?
    H47A C47 H47B . . 109.5 ?
    C45 C47 H47C . . 109.5 ?
    H47A C47 H47C . . 109.5 ?
    H47B C47 H47C . . 109.5 ?
    C45 C48 H48A . . 109.5 ?
    C45 C48 H48B . . 109.5 ?
    H48A C48 H48B . . 109.5 ?
    C45 C48 H48C . . 109.5 ?
    H48A C48 H48C . . 109.5 ?
    H48B C48 H48C . . 109.5 ?
    C51 C49 C52 . . 105.9(4) ?
    C51 C49 C43 . . 110.6(4) ?
    C52 C49 C43 . . 112.4(3) ?
    C51 C49 C50 . . 111.3(4) ?
    C52 C49 C50 . . 105.4(4) ?
    C43 C49 C50 . . 111.1(4) ?
    C49 C50 H50A . . 109.5 ?
    C49 C50 H50B . . 109.5 ?
    H50A C50 H50B . . 109.5 ?
    C49 C50 H50C . . 109.5 ?
    H50A C50 H50C . . 109.5 ?
    H50B C50 H50C . . 109.5 ?
    C49 C51 H51A . . 109.5 ?
    C49 C51 H51B . . 109.5 ?
    H51A C51 H51B . . 109.5 ?
    C49 C51 H51C . . 109.5 ?
    H51A C51 H51C . . 109.5 ?
    H51B C51 H51C . . 109.5 ?
    C49 C52 H52A . . 109.5 ?
    C49 C52 H52B . . 109.5 ?
    H52A C52 H52B . . 109.5 ?
    C49 C52 H52C . . 109.5 ?
    H52A C52 H52C . . 109.5 ?
    H52B C52 H52C . . 109.5 ?
    C58 C53 C54 . . 118.4(3) ?
    C58 C53 Sn2 . . 121.6(3) ?
    C54 C53 Sn2 . . 119.8(3) ?
    C55 C54 C53 . . 121.0(4) ?
    C55 C54 H54 . . 119.5 ?
    C53 C54 H54 . . 119.5 ?
    C56 C55 C54 . . 119.5(4) ?
    C56 C55 H55 . . 120.2 ?
    C54 C55 H55 . . 120.2 ?
    C57 C56 C55 . . 120.7(4) ?
    C57 C56 H56 . . 119.6 ?
    C55 C56 H56 . . 119.6 ?
    C56 C57 C58 . . 120.6(4) ?
    C56 C57 H57 . . 119.7 ?
    C58 C57 H57 . . 119.7 ?
    C53 C58 C57 . . 119.7(4) ?
    C53 C58 H58 . . 120.1 ?
    C57 C58 H58 . . 120.1 ?
    C64 C59 C60 . . 118.3(4) ?
    C64 C59 Sn2 . . 121.0(3) ?
    C60 C59 Sn2 . . 120.4(3) ?
    C61 C60 C59 . . 120.9(4) ?
    C61 C60 H60 . . 119.6 ?
    C59 C60 H60 . . 119.6 ?
    C60 C61 C62 . . 119.9(5) ?
    C60 C61 H61 . . 120.1 ?
    C62 C61 H61 . . 120.1 ?
    C63 C62 C61 . . 120.6(4) ?
    C63 C62 H62 . . 119.7 ?
    C61 C62 H62 . . 119.7 ?
    C62 C63 C64 . . 119.2(4) ?
    C62 C63 H63 . . 120.4 ?
    C64 C63 H63 . . 120.4 ?
    C59 C64 C63 . . 121.1(4) ?
    C59 C64 H64 . . 119.4 ?
    C63 C64 H64 . . 119.4 ?
    C66 C65 C70 . . 117.6(4) ?
    C66 C65 Sn2 . . 124.5(3) ?
    C70 C65 Sn2 . . 117.9(3) ?
    C65 C66 C67 . . 121.1(4) ?
    C65 C66 H66 . . 119.4 ?
    C67 C66 H66 . . 119.4 ?
    C68 C67 C66 . . 120.1(4) ?
    C68 C67 H67 . . 119.9 ?
    C66 C67 H67 . . 119.9 ?
    C67 C68 C69 . . 120.0(4) ?
    C67 C68 H68 . . 120.0 ?
    C69 C68 H68 . . 120.0 ?
    C70 C69 C68 . . 119.8(4) ?
    C70 C69 H69 . . 120.1 ?
    C68 C69 H69 . . 120.1 ?
    C69 C70 C65 . . 121.5(4) ?
    C69 C70 H70 . . 119.3 ?
    C65 C70 H70 . . 119.3 ?
data_global
_journal_date_recd_electronic     2009-05-21
_journal_date_accepted     2009-06-16
_journal_name_full     'Acta Crystallographica, Section E'
_journal_year     2009
_journal_volume     65
_journal_issue      7
_journal_page_first     m808
_journal_page_last     m808
_journal_paper_category     QM
_journal_coeditor_code     TK2461
_publ_contact_author_name     ' Dr. Kong Mun Lo'
_publ_contact_author_address
;
Department of Chemistry
University of Malaya
50603 Kuala Lumpur
Malaysia
;
_publ_contact_author_email     kmlo@um.edu.my
_publ_contact_author_fax     '03 7967 4193'
_publ_contact_author_phone     '03 7967 4262'
_publ_section_title
;\
<i>catena</i>-Poly[[triphenyltin(IV)]-\m-2-[(3,5-di-<i>tert</i>-butyl-4-\
hydroxybenzyl)sulfanyl]acetato-\k^2^<i>O</i>:<i>O</i>']
;
loop_
    _publ_author_name
    _publ_author_footnote
    _publ_author_address
    'Lee, See Mun' .
;
Department of Chemistry
University of Malaya
50603 Kuala Lumpur
Malaysia
;
    'Lo, Kong Mun' .
;
Department of Chemistry
University of Malaya
50603 Kuala Lumpur
Malaysia
;
    'Mohd Ali, Hapipah' .
;
Department of Chemistry
University of Malaya
50603 Kuala Lumpur
Malaysia
;
    'Robinson, Ward T.' .
;
Department of Chemistry
University of Malaya
50603 Kuala Lumpur
Malaysia
;
