# Supplementary material for: catena-Poly[[triphenyl­tin(IV)]-μ-2-[(3,5-di-tert-butyl-4-hydroxy­benz­yl)sulfan­yl]acetato-κ2 O:O′]
Source: Acta Crystallogr Sect E Struct Rep Online. 2009 Jun 20;65(Pt 7):m808. doi: 10.1107/S1600536809023150 (PMC2969233; doi:10.1107/S1600536809023150)
Supplement: Supplementary file 2 [file e-65-0m808-Isup2.hkl]

# 
# h,k,l, Fc-squared, Fo-squared, sigma(Fo-squared) and status flag 
# 
data_I
_shelx_title ' lsm929 in P2(1)/n' 
_shelx_refln_list_code          4 
_shelx_F_calc_maximum      634.64 
_exptl_crystal_F_000      2720.00 
_reflns_d_resolution_high  0.7696 
 
loop_ 
 _symmetry_equiv_pos_as_xyz 
 'x, y, z' 
 '-x+1/2, y+1/2, -z+1/2' 
 '-x, -y, -z' 
 'x-1/2, -y-1/2, z-1/2' 
 
_cell_length_a    23.1141 
_cell_length_b    10.6933 
_cell_length_c    26.4904 
_cell_angle_alpha  90.000 
_cell_angle_beta  105.318 
_cell_angle_gamma  90.000 
 
_shelx_F_squared_multiplier     1.000 
 
loop_ 
 _refln_index_h 
 _refln_index_k 
 _refln_index_l 
 _refln_F_squared_calc 
 _refln_F_squared_meas 
 _refln_F_squared_sigma 
 _refln_observed_status 
   2   0   0      570.02      766.18     64.93 o 
   4   0   0    38640.91    42452.37    452.99 o 
   6   0   0     2761.64     2916.07    172.44 o 
   8   0   0     2186.08     2074.66    150.93 o 
  10   0   0     1403.04     1482.31    158.37 o 
  12   0   0    60651.09    60095.01   1048.79 o 
  14   0   0     1780.01     2177.00    207.96 o 
  16   0   0    34965.66    33388.68   1108.14 o 
  18   0   0     8614.70     8285.03    383.03 o 
  20   0   0     9138.18     8128.65    402.42 o 
  22   0   0      200.94      129.86    216.91 o 
  24   0   0       14.66      -78.94    228.78 o 
  26   0   0     1473.70     1421.51    307.33 o 
  28   0   0     2630.91     2867.60    376.45 o 
   1   1   0       19.98       75.59     19.75 o 
   2   1   0     1634.80     1629.30     70.66 o 
   3   1   0    17211.94    18757.71    211.33 o 
   4   1   0    53525.72    56375.57    673.24 o 
   5   1   0      403.12      431.05     40.48 o 
   6   1   0     2165.71     2120.06    115.04 o 
   7   1   0    31195.73    31454.13    387.23 o 
   8   1   0    50072.67    52321.55    597.86 o 
   9   1   0    24046.94    23944.87    329.48 o 
  10   1   0     1480.79     1738.26    105.24 o 
  11   1   0     9311.41     9388.05    198.83 o 
  12   1   0    27886.63    28447.31    359.67 o 
  13   1   0     1136.65     1357.46     98.52 o 
  14   1   0     1394.82     1420.98    120.45 o 
  15   1   0      634.52      566.22    109.00 o 
  16   1   0      515.29      732.69    134.04 o 
  17   1   0     4455.17     4559.20    277.72 o 
  18   1   0      208.31      -80.15    130.93 o 
  19   1   0     2348.07     2307.07    179.92 o 
  20   1   0    17187.15    16965.95    396.55 o 
  21   1   0       79.74      335.95    144.59 o 
  22   1   0     2926.72     2931.61    213.15 o 
  23   1   0     6483.87     6068.35    277.59 o 
  24   1   0     3461.33     3667.08    243.78 o 
  25   1   0      453.18      272.45    215.55 o 
  26   1   0      513.91      609.56    189.02 o 
  27   1   0     6159.69     6449.88    374.41 o 
  28   1   0      709.51      581.40    290.46 o 
   0   2   0     8533.95     8221.90    160.43 o 
   1   2   0    63956.77    68042.12    599.15 o 
   2   2   0    18449.11    17490.29    204.88 o 
   3   2   0   192252.64   205288.17   1873.36 o 
   4   2   0     1344.49     1740.95    120.26 o 
   5   2   0    18598.61    19630.85    269.69 o 
   6   2   0     8001.22     8034.32    150.70 o 
   7   2   0    32524.66    33510.48    364.61 o 
   8   2   0        3.01      101.73     62.97 o 
   9   2   0      997.94     1066.35    146.46 o 
  10   2   0       11.05      -62.75    122.95 o 
  11   2   0    18182.54    18167.40    338.12 o 
  12   2   0     4142.59     4489.54    233.05 o 
  13   2   0    15528.71    15975.85    350.51 o 
  14   2   0     1224.92     1457.83    207.16 o 
  15   2   0    36758.05    36571.84    511.50 o 
  16   2   0      978.93     1093.05    118.51 o 
  17   2   0     7806.78     7639.67    522.95 o 
  18   2   0      343.25      522.37    153.29 o 
  19   2   0     9115.12     8309.89    398.27 o 
  20   2   0      135.85      217.63    158.79 o 
  21   2   0     1135.37      905.71    180.99 o 
  22   2   0        0.54      -12.76    171.79 o 
  23   2   0     1456.32     1222.62    214.46 o 
  24   2   0       61.11      -85.80    234.85 o 
  25   2   0      360.33      598.49    211.19 o 
  26   2   0      866.94      630.53    215.79 o 
  27   2   0     4108.83     4628.57    347.18 o 
  28   2   0       16.53      266.11    230.12 o 
   1   3   0    18336.80    19484.00    225.49 o 
   2   3   0     4426.43     4593.22    105.77 o 
   3   3   0     4866.38     4887.62    145.11 o 
   4   3   0    13995.08    15069.21    243.47 o 
   5   3   0    17402.58    18673.57    251.32 o 
   6   3   0    14704.11    16155.02    260.32 o 
   7   3   0    62898.58    66661.12    745.38 o 
   8   3   0    57364.86    56355.44    581.10 o 
   9   3   0     4380.81     4231.54    133.52 o 
  10   3   0      988.80     1135.76    174.32 o 
  11   3   0    16267.09    15770.25    300.76 o 
  12   3   0    25412.68    25186.69    353.76 o 
  13   3   0     1152.38     1528.14    143.74 o 
  14   3   0      410.43      461.22    129.81 o 
  15   3   0     3797.56     3970.47    200.75 o 
  16   3   0      298.34      106.54    137.50 o 
  17   3   0     1083.90     1290.68    318.16 o 
  18   3   0     1091.18      817.12    200.33 o 
  19   3   0     6014.35     5895.42    279.65 o 
  20   3   0     9657.40     9227.38    344.37 o 
  21   3   0        3.31       30.11    168.47 o 
  22   3   0      451.26      407.45    190.90 o 
  23   3   0     6922.05     7330.07    345.42 o 
  24   3   0    13447.34    13940.12    461.16 o 
  25   3   0      154.81      232.49    204.77 o 
  26   3   0      387.87      332.35    244.64 o 
  27   3   0       33.48      135.81    214.40 o 
  28   3   0      279.11      -23.69    294.38 o 
   0   4   0    43999.77    47034.41    653.43 o 
   1   4   0     2952.64     2817.41    119.79 o 
   2   4   0        0.41      -79.79     66.37 o 
   3   4   0     8994.83    10009.33    428.03 o 
   4   4   0    70861.88    73408.12    738.48 o 
   5   4   0      438.06      595.45     86.90 o 
   6   4   0     2311.78     2372.31    125.51 o 
   7   4   0      239.18      459.92    103.80 o 
   8   4   0     3807.64     4173.65    191.81 o 
   9   4   0     1347.19     1211.75    128.04 o 
  10   4   0       29.00      142.72    124.33 o 
  11   4   0     3655.26     3739.29    156.41 o 
  12   4   0    15871.36    14606.87    276.19 o 
  13   4   0     1962.38     2164.65    186.27 o 
  14   4   0      545.61      314.61    139.39 o 
  15   4   0     5038.06     4865.12    232.64 o 
  16   4   0    24941.17    24661.09    483.59 o 
  17   4   0     6613.53     7003.14    282.83 o 
  18   4   0     1131.47     1267.32    221.90 o 
  19   4   0      159.01       -0.70    197.26 o 
  20   4   0     7971.65     7227.41    382.46 o 
  21   4   0      193.47      -59.02    166.90 o 
  22   4   0      111.86      -35.98    178.65 o 
  23   4   0      986.58     1072.74    218.50 o 
  24   4   0     1007.47      768.94    209.03 o 
  25   4   0       99.73     -175.79    255.47 o 
  26   4   0      298.81      182.93    200.92 o 
  27   4   0      428.83      281.03    231.68 o 
   1   5   0      129.13      211.01     82.92 o 
   2   5   0     3189.28     3440.51    161.32 o 
   3   5   0     7791.63     7731.42    202.11 o 
   4   5   0    49911.47    49544.27    498.89 o 
   5   5   0    11622.95    11412.30    217.03 o 
   6   5   0        0.48      114.88     88.77 o 
   7   5   0    24056.15    22841.86    364.01 o 
   8   5   0     6690.47     6152.68    356.46 o 
   9   5   0    10310.15    10393.68    281.32 o 
  10   5   0        6.24       -9.96    105.92 o 
  11   5   0    16537.75    16305.19    313.60 o 
  12   5   0      105.78       77.50    117.46 o 
  13   5   0     1403.54     1783.02    206.69 o 
  14   5   0       12.70      -72.75    143.07 o 
  15   5   0      734.10      549.83    167.18 o 
  16   5   0     8887.70     8690.25    305.68 o 
  17   5   0     1443.92     1746.56    193.81 o 
  18   5   0       10.78     -155.45    149.83 o 
  19   5   0    10998.04    10939.63    783.49 o 
  20   5   0     1704.51     1781.84    259.96 o 
  21   5   0     1842.41     1442.85    247.70 o 
  22   5   0     1566.31     2044.13    267.81 o 
  23   5   0     7261.95     7511.98    359.95 o 
  24   5   0      835.26      541.27    203.47 o 
  25   5   0      509.42      293.76    211.07 o 
  26   5   0     1374.66     1390.76    262.85 o 
  27   5   0      686.55      780.56    244.68 o 
   0   6   0     9774.75     9442.32    978.28 o 
   1   6   0    37903.41    38698.50    462.58 o 
   2   6   0      683.64      491.59     91.04 o 
   3   6   0     4632.17     4561.47    150.49 o 
   4   6   0     5587.16     5854.82    169.92 o 
   5   6   0    10356.91     9997.32    227.89 o 
   6   6   0      371.16      209.93     94.38 o 
   7   6   0      538.57      165.30    110.94 o 
   8   6   0      102.12      111.57     60.57 o 
   9   6   0     1908.83     1878.45    217.37 o 
  10   6   0      399.07      201.94    150.23 o 
  11   6   0     2764.07     2638.33    177.44 o 
  12   6   0        8.02      320.39    129.73 o 
  13   6   0    16788.39    16180.12    332.63 o 
  14   6   0      443.00      559.17    255.91 o 
  15   6   0    20694.11    20169.30    460.33 o 
  16   6   0     3109.39     3606.60    240.64 o 
  17   6   0     1435.56     1648.66    199.13 o 
  18   6   0      529.27      590.37    175.55 o 
  19   6   0     7356.32     6624.94    370.32 o 
  20   6   0     3837.41     3875.79    439.36 o 
  21   6   0      322.58      338.87    237.08 o 
  22   6   0     1195.30     1015.49    244.81 o 
  23   6   0      325.79      275.30    244.64 o 
  24   6   0      153.07     -202.85    241.75 o 
  25   6   0        2.38     -119.34    206.06 o 
  26   6   0       67.52      420.00    236.34 o 
   1   7   0     3379.76     3208.83    214.67 o 
   2   7   0      314.52      197.52     96.74 o 
   3   7   0     4070.73     4180.07    173.20 o 
   4   7   0    45533.06    43226.99    576.98 o 
   5   7   0     8263.42     7382.67    224.30 o 
   6   7   0      501.78      719.77    126.00 o 
   7   7   0     4119.83     3956.22    185.58 o 
   8   7   0    29676.65    28118.18    458.82 o 
   9   7   0     1530.69     1373.50    184.34 o 
  10   7   0      451.42      312.43    167.70 o 
  11   7   0     2968.02     3448.48    224.34 o 
  12   7   0     2844.10     2719.41    269.57 o 
  13   7   0     2548.58     2604.45    177.37 o 
  14   7   0        9.64     -207.30    151.22 o 
  15   7   0     1730.94     1508.43    198.67 o 
  16   7   0      578.46      375.88    174.62 o 
  17   7   0     1716.33     1827.08    217.71 o 
  18   7   0      428.61      545.15    190.43 o 
  19   7   0     4998.58     4860.37    353.52 o 
  20   7   0     4913.93     4762.07    538.92 o 
  21   7   0       64.37       -1.78    320.32 o 
  22   7   0     2080.50     2187.19    504.29 o 
  23   7   0     1249.96     1351.87    387.42 o 
  24   7   0     3876.24     3629.15    361.93 o 
  25   7   0        0.47      149.93    269.15 o 
   0   8   0    21694.63    21123.14    506.21 o 
   1   8   0        7.21     -155.11    103.40 o 
   2   8   0      102.74     -109.77    203.68 o 
   3   8   0     2281.63     2190.29    142.36 o 
   4   8   0     2534.21     2812.26    176.42 o 
   5   8   0     8364.57     7560.40    257.41 o 
   6   8   0       43.65     -191.84    148.90 o 
   7   8   0      316.01       81.64    212.36 o 
   8   8   0        6.20     -175.06    153.07 o 
   9   8   0        8.91     -169.67    204.88 o 
  10   8   0       81.73       47.89     89.48 o 
  11   8   0      666.57      530.10    152.80 o 
  12   8   0    12258.28    11615.94    316.89 o 
  13   8   0     1135.92     1261.57    181.19 o 
  14   8   0     2589.72     2787.33    237.18 o 
  15   8   0      330.69      238.84    181.13 o 
  16   8   0    14007.09    12987.42    412.12 o 
  17   8   0     1200.56     1269.00    210.33 o 
  18   8   0      192.54      259.86    191.46 o 
  19   8   0      135.11      287.56    237.20 o 
  20   8   0     2579.95     2176.97    302.61 o 
  21   8   0     1282.45     1094.19    284.61 o 
  22   8   0        2.03     -222.11    240.14 o 
  23   8   0       50.07       -8.50    260.12 o 
   1   9   0      747.37      956.27    270.25 o 
   2   9   0     1141.25     1426.78    302.98 o 
   3   9   0     2338.48     2294.11    197.99 o 
   4   9   0      171.17      272.97    255.01 o 
   5   9   0     1513.63     1518.31    184.73 o 
   6   9   0       52.06      208.32    170.02 o 
   7   9   0    12448.91    11788.09    363.60 o 
   8   9   0     3239.64     3346.98    234.61 o 
   9   9   0    10065.98    10541.48    370.05 o 
  10   9   0      117.31       13.05    342.83 o 
  11   9   0    10633.51    10324.74    904.70 o 
  12   9   0      141.36      124.32    149.10 o 
  13   9   0     5377.57     6017.80    264.17 o 
  14   9   0       43.12     -154.68    152.81 o 
  15   9   0     1160.53     1291.20    184.95 o 
  16   9   0       66.28       58.15    168.26 o 
  17   9   0      187.96      328.64    268.04 o 
  18   9   0       14.66     -105.98    185.73 o 
  19   9   0     5200.08     6551.92    345.45 o 
  20   9   0      706.33     1011.74    270.77 o 
  21   9   0     1569.34     1433.11    374.43 o 
  22   9   0      124.09      507.43    286.18 o 
   0  10   0      407.43      277.04    385.25 o 
   1  10   0     5922.11     6434.49    848.42 o 
   2  10   0       27.33       33.53    257.54 o 
   3  10   0     9330.81     9333.15    471.10 o 
   4  10   0        8.23     -117.57    246.31 o 
   5  10   0     1623.33     2000.19    303.02 o 
   6  10   0      440.09      -95.97    298.68 o 
   7  10   0      569.87      925.51    270.25 o 
   8  10   0      187.40      365.09    370.10 o 
   9  10   0     2538.00     2411.75    308.42 o 
  10  10   0      680.21     1130.96    280.81 o 
  11  10   0     5824.91     6726.16    562.73 o 
  12  10   0      821.00     1315.92    411.23 o 
  13  10   0     1833.90     2008.51    303.01 o 
  14  10   0      280.11      474.32    239.18 o 
  15  10   0     8729.49     9093.35    339.00 o 
  16  10   0     2316.91     2311.79    228.14 o 
  17  10   0      945.94     1210.97    203.36 o 
  18  10   0      269.66       -8.65    179.28 o 
  19  10   0     3173.96     4027.01    273.89 o 
  20  10   0     1425.22     1535.80    276.43 o 
   1  11   0      123.49      -98.28    273.83 o 
   2  11   0     1051.13     1094.81    298.28 o 
   3  11   0       87.72      333.31    278.54 o 
   4  11   0     5930.62     6020.81    429.39 o 
   5  11   0     2047.00     1926.24    319.85 o 
   6  11   0      246.50       57.88    267.71 o 
   7  11   0        3.84      217.60    261.05 o 
   8  11   0    10436.44     9670.94    489.28 o 
   9  11   0     2240.14     2743.98    495.64 o 
  10  11   0       17.57     -100.37    254.67 o 
  11  11   0      361.79      568.99    259.31 o 
  12  11   0     5840.28     4605.73    597.36 o 
  13  11   0      893.56     1372.20    463.17 o 
  14  11   0       60.75      201.04    294.35 o 
  15  11   0      661.31      685.95    292.70 o 
  16  11   0      258.53      483.41    277.73 o 
  17  11   0     1665.79     1155.57    317.93 o 
   0  12   0    10746.53    12496.93    831.11 o 
   1  12   0      710.74      849.11    308.01 o 
   2  12   0       19.23      -41.00    411.23 o 
   3  12   0        7.29     -299.58    264.64 o 
   4  12   0     3340.39     3391.23    393.91 o 
   5  12   0     4768.31     5263.25    422.40 o 
   6  12   0     1067.39      734.47    593.03 o 
   7  12   0      843.76     1005.29    320.32 o 
   8  12   0     2672.75     2659.42    366.35 o 
   9  12   0      259.08      116.76    281.63 o 
  10  12   0        0.81      285.88    273.36 o 
  11  12   0     2629.15     3090.86    415.55 o 
  12  12   0     3962.66     4068.97    571.39 o 
  13  12   0      401.37      103.89    458.84 o 
  14  12   0        6.44       97.50    383.09 o 
   1  13   0      217.04     -236.03    278.08 o 
   2  13   0     1351.98     1478.06    340.81 o 
   3  13   0     3778.53     4000.44    405.35 o 
   4  13   0     1745.64     2355.75    396.08 o 
   5  13   0     1529.04     1956.54    356.58 o 
   6  13   0       51.61      186.92    310.39 o 
   7  13   0     6212.85     6707.33    480.11 o 
   8  13   0      564.21      724.27    623.33 o 
   9  13   0     6021.40     6623.27    640.65 o 
  10  13   0      842.34     1676.28    348.30 o 
 -29   0   1      245.96      206.16    267.16 o 
 -27   0   1     4576.72     5089.66    407.58 o 
 -25   0   1       27.81      270.14    243.44 o 
 -23   0   1     5646.55     5215.03    358.86 o 
 -21   0   1      737.10      805.89    238.08 o 
 -19   0   1    24981.67    23764.38    638.64 o 
 -17   0   1    10452.76    10309.93    411.61 o 
 -15   0   1    65985.84    63240.05   1137.64 o 
 -13   0   1    12385.00    12302.75    380.81 o 
 -11   0   1       30.85      122.47    123.71 o 
  -9   0   1     2298.08     2430.99    168.82 o 
  -7   0   1    16975.26    18697.29    243.67 o 
  -5   0   1       97.32      363.61    108.22 o 
  -3   0   1   225906.31   240099.53   4800.52 o 
  -1   0   1     3735.35        0.78      7.02 o 
   3   0   1     4753.82     4260.80     66.40 o 
   5   0   1   225633.16   245878.09   2503.65 o 
   7   0   1      231.48      111.01     54.03 o 
   9   0   1     4785.74     5045.83    111.92 o 
  11   0   1     5791.69     6554.66    398.24 o 
  13   0   1    62070.77    62855.56   1111.48 o 
  15   0   1     2056.97     2080.17    222.88 o 
  17   0   1    35698.42    33499.82   2049.64 o 
  19   0   1      971.37     1223.51    232.34 o 
  21   0   1     2756.17     2730.70    289.99 o 
  23   0   1     1301.60      811.16    244.68 o 
  25   0   1     5805.48     6552.27   1131.95 o 
  27   0   1      954.95     1368.49    308.96 o 
 -29   1   1       18.67      194.84    219.50 o 
 -28   1   1      367.74      233.43    220.11 o 
 -27   1   1     1674.54     2093.16    335.51 o 
 -26   1   1     2019.05     2103.91    216.80 o 
 -25   1   1      255.18      208.24    164.93 o 
 -24   1   1       94.15      242.98    166.35 o 
 -23   1   1     7413.14     7388.94    293.83 o 
 -22   1   1    10312.18    10303.79    327.38 o 
 -21   1   1      632.25      736.85    156.65 o 
 -20   1   1     1925.34     1710.07    180.06 o 
 -19   1   1     4827.58     4446.87    247.42 o 
 -18   1   1     9783.32     9823.74    295.35 o 
 -17   1   1     2126.46     2219.41    167.54 o 
 -16   1   1     2860.11     2813.43    168.65 o 
 -15   1   1     2512.80     2685.42    124.47 o 
 -14   1   1     6503.26     6220.44    164.31 o 
 -13   1   1     1042.01     1232.75    100.23 o 
 -12   1   1    16151.02    16379.12    269.74 o 
 -11   1   1    30044.77    30581.56    499.83 o 
 -10   1   1    48717.08    48860.64    578.78 o 
  -9   1   1       72.07      111.14     92.06 o 
  -8   1   1    27784.22    28316.61    413.14 o 
  -7   1   1    87772.12    91943.80   1113.38 o 
  -6   1   1    29479.29    29859.15    443.63 o 
  -5   1   1     8214.32     8835.99    123.83 o 
  -4   1   1    57304.19    57228.98    431.15 o 
  -3   1   1    28789.46    31713.06    285.01 o 
  -2   1   1     3183.23     3659.22     90.13 o 
  -1   1   1     1364.91     1520.18     49.98 o 
   0   1   1     4176.71     4564.47     92.20 o 
   1   1   1    18525.40    21868.83    249.00 o 
   2   1   1     6031.66     6755.79    125.32 o 
   3   1   1       26.80      -17.94     70.25 o 
   4   1   1    16167.14    15747.62    218.01 o 
   5   1   1    20654.15    20851.80    244.74 o 
   6   1   1       81.02       28.72     60.48 o 
   7   1   1     5292.98     5291.39    130.55 o 
   8   1   1    24288.99    23551.91    283.38 o 
   9   1   1    27629.28    28775.05    333.34 o 
  10   1   1     6070.60     5779.17    139.46 o 
  11   1   1     6350.69     6102.56    133.17 o 
  12   1   1     1906.13     2073.04    122.46 o 
  13   1   1     5511.90     5705.99    210.45 o 
  14   1   1     1231.37     1236.91     95.13 o 
  15   1   1       20.87       36.62     78.09 o 
  16   1   1     9750.41     9780.78    277.58 o 
  17   1   1      530.67      392.10    132.12 o 
  18   1   1      520.92      467.24    150.04 o 
  19   1   1     1589.95     1517.82    165.09 o 
  20   1   1     3254.10     3300.85    210.39 o 
  21   1   1     4850.69     4999.88    244.05 o 
  22   1   1     3374.53     3274.74    312.40 o 
  23   1   1     2098.46     2257.75    204.01 o 
  24   1   1     2126.92     2315.02    219.08 o 
  25   1   1     2414.57     2124.55    224.84 o 
  26   1   1      427.21      391.27    214.84 o 
  27   1   1      344.27      394.48    313.36 o 
  28   1   1       56.51     -120.77    208.61 o 
 -28   2   1      577.49      817.03    242.32 o 
 -27   2   1        8.43     -123.06    196.96 o 
 -26   2   1      399.76      681.26    221.20 o 
 -25   2   1      108.61     -106.73    184.07 o 
 -24   2   1      512.15      446.05    194.81 o 
 -23   2   1     1964.04     2041.17    304.60 o 
 -22   2   1     2227.96     2204.53    221.85 o 
 -21   2   1      408.35      471.40    155.92 o 
 -20   2   1     1324.66     1310.39    233.67 o 
 -19   2   1        3.97      226.95    147.45 o 
 -18   2   1    12879.54    12513.50    320.14 o 
 -17   2   1     1584.07     1468.54    193.69 o 
 -16   2   1     4366.46     4433.49    184.93 o 
 -15   2   1     1193.16     1148.32    123.91 o 
 -14   2   1    31586.29    30212.23    465.47 o 
 -13   2   1     1279.98     1490.01    121.56 o 
 -12   2   1     5290.28     4924.39    171.54 o 
 -11   2   1      123.38      123.53     94.03 o 
 -10   2   1    10189.04    11064.46    433.61 o 
  -9   2   1      120.45      122.69    139.95 o 
  -8   2   1        2.56       92.64    109.34 o 
  -7   2   1     2999.66     2934.41    199.93 o 
  -6   2   1     1536.67     1768.03     80.04 o 
  -5   2   1     7892.08     7433.38    128.12 o 
  -4   2   1    42913.63    46736.47    467.75 o 
  -3   2   1     7160.62     7065.87    144.12 o 
  -2   2   1    63955.30    69067.84    655.90 o 
  -1   2   1       57.16      107.20     53.29 o 
   0   2   1    37627.32    40832.59    410.27 o 
   1   2   1      134.18      253.55     38.54 o 
   2   2   1   206968.83   215404.70   1950.54 o 
   3   2   1    51174.60    53078.43    674.78 o 
   4   2   1    74498.74    77064.52    874.09 o 
   5   2   1    10278.79    10467.29    185.85 o 
   6   2   1    10549.58    10762.59    171.23 o 
   7   2   1     3503.95     3324.84    106.35 o 
   8   2   1       96.43      289.83    112.28 o 
   9   2   1     5395.66     6064.63    317.74 o 
  10   2   1    24231.62    24721.55    295.41 o 
  11   2   1     3767.16     3868.52    149.44 o 
  12   2   1    11309.32    10709.03    263.10 o 
  13   2   1     9092.84     9179.31    246.54 o 
  14   2   1     7488.58     7584.23    237.49 o 
  15   2   1      111.91      -17.90    101.79 o 
  16   2   1    26779.11    26204.61    482.34 o 
  17   2   1      157.52      252.10    148.23 o 
  18   2   1      523.22      628.71    159.60 o 
  19   2   1      734.86      705.87    173.07 o 
  20   2   1     2683.65     2105.66    213.50 o 
  21   2   1     1442.90     1740.35    307.16 o 
  22   2   1      697.16      560.87    190.60 o 
  23   2   1     1172.02      818.02    200.64 o 
  24   2   1      817.99      650.18    223.65 o 
  25   2   1      601.17      345.42    223.65 o 
  26   2   1      950.85     1467.56    243.13 o 
  27   2   1      242.66      108.52    217.17 o 
  28   2   1     7043.61     7151.76    395.17 o 
 -28   3   1        0.47     -316.81    211.21 o 
 -27   3   1      583.31      785.75    239.88 o 
 -26   3   1     1652.23     1702.46    243.47 o 
 -25   3   1     2664.32     3105.82    274.71 o 
 -24   3   1     1016.37     1594.69    330.98 o 
 -23   3   1     7933.84     7579.80    338.71 o 
 -22   3   1     5046.25     5138.24    288.24 o 
 -21   3   1      154.35       73.14    169.24 o 
 -20   3   1     4174.20     4400.46    447.48 o 
 -19   3   1     4733.10     4811.65    308.96 o 
 -18   3   1     1603.19     1262.47    210.93 o 
 -17   3   1        2.90       85.50    159.93 o 
 -16   3   1      398.30      337.55    138.31 o 
 -15   3   1     1131.70     1140.93    154.49 o 
 -14   3   1     2357.19     2478.80    170.43 o 
 -13   3   1        6.61      -20.47     67.30 o 
 -12   3   1     8274.85     7932.60    178.88 o 
 -11   3   1    35078.41    34983.72    444.70 o 
 -10   3   1     9550.44    10138.04    203.69 o 
  -9   3   1     4478.57     4577.44    242.42 o 
  -8   3   1    45853.17    48521.36    568.38 o 
  -7   3   1   180292.48   186814.25   1700.52 o 
  -6   3   1    10347.68    10554.67    183.09 o 
  -5   3   1     7474.96     7801.94    232.61 o 
  -4   3   1      540.15      765.38     78.65 o 
  -3   3   1    16576.06    16645.18    227.26 o 
  -2   3   1      185.95       15.29     78.50 o 
  -1   3   1     3488.59     3742.14    108.87 o 
   0   3   1      387.67      481.77     64.32 o 
   1   3   1     6891.48     6198.95    129.96 o 
   2   3   1     1242.87     1083.81     66.44 o 
   3   3   1      208.92       98.50     70.98 o 
   4   3   1     5476.21     5753.39    155.06 o 
   5   3   1    60297.79    61720.04    694.41 o 
   6   3   1    14870.95    15474.18    298.03 o 
   7   3   1      603.12      437.50     92.16 o 
   8   3   1     9294.86    10390.97    189.15 o 
   9   3   1    43010.38    43200.72    511.26 o 
  10   3   1     3866.86     4024.08    129.31 o 
  11   3   1     3222.65     3455.42    126.51 o 
  12   3   1    13408.09    13821.59    221.36 o 
  13   3   1     3120.18     3237.61    154.32 o 
  14   3   1     1021.65      842.83    160.48 o 
  15   3   1      641.94      616.07    149.65 o 
  16   3   1     1397.12     1269.33    155.90 o 
  17   3   1      590.07      390.74    404.73 o 
  18   3   1       10.48        8.01    154.93 o 
  19   3   1      281.40      273.57    156.99 o 
  20   3   1     6016.09     5827.13    294.06 o 
  21   3   1     8656.27     8554.63    347.23 o 
  22   3   1      321.67      455.79    182.94 o 
  23   3   1     1519.88     1706.92    262.90 o 
  24   3   1     7342.69     7729.81    365.44 o 
  25   3   1     6067.49     5376.36    335.37 o 
  26   3   1        7.76     -170.14    294.15 o 
  27   3   1       17.78       90.35    207.29 o 
  28   3   1      811.18      889.28    246.58 o 
 -27   4   1     3969.20     3930.54    320.96 o 
 -26   4   1        5.52        1.68    267.71 o 
 -25   4   1      394.53      504.09    215.72 o 
 -24   4   1       33.33     -169.09    181.46 o 
 -23   4   1       68.31       69.78    176.72 o 
 -22   4   1      701.14      567.32    194.97 o 
 -21   4   1     1775.91     1570.54    378.76 o 
 -20   4   1      858.12      947.25    220.63 o 
 -19   4   1    10017.91    10084.81    614.67 o 
 -18   4   1      148.68      183.99    175.98 o 
 -17   4   1      349.38      205.25    191.39 o 
 -16   4   1       11.46      -35.99    142.52 o 
 -15   4   1    35646.88    33438.92    574.56 o 
 -14   4   1       66.20      229.99     96.41 o 
 -13   4   1     1189.09     1156.31    117.15 o 
 -12   4   1      268.46      187.22     97.95 o 
 -11   4   1    38422.32    38120.82    497.44 o 
 -10   4   1     7912.46     8266.32    205.05 o 
  -9   4   1     4291.67     4291.32    176.19 o 
  -8   4   1     2498.09     2621.23    152.61 o 
  -7   4   1      772.75      923.20    111.21 o 
  -6   4   1      441.68      436.10     82.14 o 
  -5   4   1     1972.11     2175.10    134.40 o 
  -4   4   1      941.01      889.70    133.08 o 
  -3   4   1   129351.15   136382.12   1452.94 o 
  -2   4   1     3338.33     4194.55    129.68 o 
  -1   4   1     1957.11     2234.16     96.04 o 
   0   4   1    14044.87    14409.39    214.66 o 
   1   4   1    78036.27    77923.14    874.14 o 
   2   4   1     2856.27     2539.09    132.43 o 
   3   4   1     1265.05     1311.50     84.84 o 
   4   4   1     2834.58     3298.30    117.68 o 
   5   4   1     9566.42    10874.75    332.12 o 
   6   4   1     2168.29     2306.07    131.47 o 
   7   4   1     3170.94     3274.27    139.10 o 
   8   4   1     6856.08     6652.21    194.29 o 
   9   4   1     5239.67     4821.65    195.61 o 
  10   4   1      657.16      750.78    104.51 o 
  11   4   1     1461.54     1358.12    112.71 o 
  12   4   1     1217.20     1246.17    198.68 o 
  13   4   1    15347.14    15229.71    290.53 o 
  14   4   1      759.20      683.40    147.86 o 
  15   4   1      904.31      921.58    157.33 o 
  16   4   1     3893.79     4423.78    225.25 o 
  17   4   1    11306.64    11063.77    331.07 o 
  18   4   1      482.98      586.35    194.35 o 
  19   4   1     4610.76     4290.20    374.43 o 
  20   4   1      135.04      115.94    196.98 o 
  21   4   1     2513.50     2678.46    238.55 o 
  22   4   1       35.67      -30.65    223.36 o 
  23   4   1      541.80       25.48    195.95 o 
  24   4   1      528.41      259.38    207.54 o 
  25   4   1      763.92      704.10    223.32 o 
  26   4   1        0.15     -299.11    199.40 o 
  27   4   1      868.60      714.45    269.40 o 
 -27   5   1     3071.06     3260.17    341.64 o 
 -26   5   1     1624.24     1752.29    257.68 o 
 -25   5   1      383.39      243.48    219.61 o 
 -24   5   1     2795.69     2282.49    254.59 o 
 -23   5   1     4811.65     5174.80    377.26 o 
 -22   5   1     7098.53     6052.26    380.85 o 
 -21   5   1     1032.30      900.37    247.93 o 
 -20   5   1      868.67     1354.00    242.63 o 
 -19   5   1      511.66      374.83    206.18 o 
 -18   5   1     2276.08     2521.01    212.78 o 
 -17   5   1     1002.05     1216.23    283.61 o 
 -16   5   1      299.65      286.97    160.58 o 
 -15   5   1      618.26      530.67    154.79 o 
 -14   5   1       48.74      -11.46    109.19 o 
 -13   5   1      900.10      539.39    122.86 o 
 -12   5   1    10898.12    10794.27    257.40 o 
 -11   5   1      605.99      802.82    123.21 o 
 -10   5   1    13904.02    13727.31    282.30 o 
  -9   5   1        1.24       60.75    138.79 o 
  -8   5   1     8850.82     8667.02    224.32 o 
  -7   5   1     5508.16     5878.56    256.04 o 
  -6   5   1    29678.57    29501.20    375.26 o 
  -5   5   1     2942.85     3227.67    182.95 o 
  -4   5   1     1861.11     1880.14    108.15 o 
  -3   5   1       49.09      299.09     80.80 o 
  -2   5   1    12973.89    13405.49    222.58 o 
  -1   5   1     3013.85     3235.45    120.30 o 
   0   5   1       66.07       11.16     69.46 o 
   1   5   1       70.14       66.82     72.26 o 
   2   5   1     4062.66     3997.06    132.64 o 
   3   5   1      810.41      645.68     96.89 o 
   4   5   1    29368.92    30334.10    343.80 o 
   5   5   1     3032.18     2757.94    125.83 o 
   6   5   1     1939.85     1698.96    131.54 o 
   7   5   1        5.68      115.95     89.12 o 
   8   5   1    14532.00    14208.88    287.43 o 
   9   5   1    20040.31    19225.92    339.06 o 
  10   5   1    18709.49    18372.06    409.86 o 
  11   5   1       94.29      -77.21    110.89 o 
  12   5   1     8208.50     8111.55    234.71 o 
  13   5   1      499.41      462.13    142.78 o 
  14   5   1      617.07      761.63    227.47 o 
  15   5   1       30.66     -143.11    227.58 o 
  16   5   1     1998.26     1800.77    184.03 o 
  17   5   1     2189.05     2289.13    205.06 o 
  18   5   1      108.83      173.15    177.53 o 
  19   5   1       42.77      135.89    191.28 o 
  20   5   1    12057.01    13092.69    505.01 o 
  21   5   1     3343.08     3547.53    317.93 o 
  22   5   1     1263.69     1732.72    418.61 o 
  23   5   1     1460.36     1771.18    503.17 o 
  24   5   1     5321.31     5570.84    439.79 o 
  25   5   1      990.10     1163.39    232.81 o 
  26   5   1      928.74      762.83    260.96 o 
 -26   6   1     6046.40     5740.40    354.83 o 
 -25   6   1      625.80      627.01    262.38 o 
 -24   6   1       21.71     -580.44    400.40 o 
 -23   6   1        7.10      263.93    221.90 o 
 -22   6   1      173.98     -179.72    221.52 o 
 -21   6   1      105.25      127.70    389.58 o 
 -20   6   1      724.14      611.58    235.63 o 
 -19   6   1     3470.65     3121.35    350.62 o 
 -18   6   1    21937.70    20872.05    479.59 o 
 -17   6   1      268.40      562.49    178.55 o 
 -16   6   1    21252.59    20786.31    472.29 o 
 -15   6   1     1329.20     1561.02    183.13 o 
 -14   6   1    20645.26    21104.45    469.83 o 
 -13   6   1     3164.57     3594.29    250.74 o 
 -12   6   1     6440.21     6533.93    225.62 o 
 -11   6   1     2107.89     2142.86    159.19 o 
 -10   6   1     1869.54     1972.99    181.79 o 
  -9   6   1     1695.58     1617.08    143.43 o 
  -8   6   1      405.38      191.47     82.19 o 
  -7   6   1        2.55       89.50    110.44 o 
  -6   6   1     5589.62     5595.17    174.25 o 
  -5   6   1      222.89      247.44    101.94 o 
  -4   6   1     9166.74     9314.19    205.27 o 
  -3   6   1    14707.42    14675.07    249.54 o 
  -2   6   1    17600.96    17675.53    274.35 o 
  -1   6   1       92.18      -28.89     91.19 o 
   0   6   1    78269.22    77320.41    809.45 o 
   1   6   1    13870.51    13691.44    234.23 o 
   2   6   1    13561.21    12660.77    273.64 o 
   3   6   1       49.31     -120.56     80.37 o 
   4   6   1    18007.52    17488.91    423.68 o 
   5   6   1     1068.57      949.21    140.62 o 
   6   6   1     4384.14     4796.06    152.18 o 
   7   6   1     3322.63     3449.18    156.03 o 
   8   6   1     5032.76     4543.65    238.33 o 
   9   6   1     1225.84     1311.26    157.02 o 
  10   6   1     1010.03      859.08    162.94 o 
  11   6   1      322.71      336.55    155.28 o 
  12   6   1    30762.17    30177.34    511.67 o 
  13   6   1     1375.64     1828.09    157.12 o 
  14   6   1     2227.24     2351.37    206.17 o 
  15   6   1      448.98      476.25    182.65 o 
  16   6   1    18016.06    17844.64    438.06 o 
  17   6   1     4180.12     4615.69    261.39 o 
  18   6   1     1794.74     2066.07    261.49 o 
  19   6   1      292.16      169.68    198.32 o 
  20   6   1      769.03      588.36    344.13 o 
  21   6   1     1313.01     1472.67    257.06 o 
  22   6   1       15.36      185.90    221.87 o 
  23   6   1     1174.50      973.04    264.64 o 
  24   6   1      574.98      488.93    223.31 o 
  25   6   1       89.54      426.92    217.29 o 
 -25   7   1       17.81       66.90    363.61 o 
 -24   7   1       41.40       76.97    244.81 o 
 -23   7   1     9001.63     9116.24    490.69 o 
 -22   7   1     2239.16     2787.56    409.06 o 
 -21   7   1      629.52      791.04    249.44 o 
 -20   7   1     1429.96     1629.45    374.43 o 
 -19   7   1     6750.40     6970.58    390.18 o 
 -18   7   1      938.79      974.84    200.97 o 
 -17   7   1     1508.89     1622.69    425.32 o 
 -16   7   1       18.65      124.99    168.06 o 
 -15   7   1     2904.25     2763.53    225.75 o 
 -14   7   1       91.22      113.10    187.86 o 
 -13   7   1        1.37       32.50    134.22 o 
 -12   7   1     2963.45     3455.62    193.74 o 
 -11   7   1     3353.11     3752.05    232.84 o 
 -10   7   1     4391.59     4426.47    394.43 o 
  -9   7   1        0.28        4.16    148.70 o 
  -8   7   1     2317.31     2133.00    136.16 o 
  -7   7   1    19136.20    19027.91    397.99 o 
  -6   7   1     1290.00     1122.68    238.05 o 
  -5   7   1      108.27      138.41    112.14 o 
  -4   7   1     6116.67     5970.53    319.01 o 
  -3   7   1     8756.10     8533.47    219.84 o 
  -2   7   1      448.47      432.12    118.25 o 
  -1   7   1      353.80      386.94     96.05 o 
   0   7   1      287.86      261.02     92.34 o 
   1   7   1        6.10      129.03     92.21 o 
   2   7   1     5475.96     5873.36    187.50 o 
   3   7   1     1352.82     1452.05    115.21 o 
   4   7   1     5399.63     5577.27    192.87 o 
   5   7   1    15342.75    14902.90    274.34 o 
   6   7   1     1526.02     1540.39    131.75 o 
   7   7   1       29.11       18.50    115.69 o 
   8   7   1    11956.62    11982.16    453.60 o 
   9   7   1    39964.00    39063.41    666.02 o 
  10   7   1      257.15      719.23    169.14 o 
  11   7   1     1362.91     1523.57    245.86 o 
  12   7   1     2406.74     2410.28    180.92 o 
  13   7   1    14780.79    14253.55    369.01 o 
  14   7   1      304.23      303.08    168.84 o 
  15   7   1      199.83      244.77    161.76 o 
  16   7   1     1274.34     1289.93    222.42 o 
  17   7   1     3220.68     3534.11    243.09 o 
  18   7   1      219.53      350.25    277.61 o 
  19   7   1      436.58      607.32    448.02 o 
  20   7   1     1212.99     1391.86    258.52 o 
  21   7   1    11013.50    10565.71    497.21 o 
  22   7   1       65.70      385.87    259.72 o 
  23   7   1     1563.02     1907.29    391.75 o 
  24   7   1     2412.91     2428.37    334.65 o 
 -23   8   1      275.81      209.14    260.62 o 
 -22   8   1        1.86      137.14    255.57 o 
 -21   8   1        2.29      219.60    250.77 o 
 -20   8   1      343.97      341.80    237.08 o 
 -19   8   1     5776.88     5421.20    299.76 o 
 -18   8   1      636.74      910.16    206.38 o 
 -17   8   1      554.48      333.82    190.94 o 
 -16   8   1      238.90       97.38    167.30 o 
 -15   8   1    15963.44    15850.08    447.98 o 
 -14   8   1     1651.08     1841.57    273.88 o 
 -13   8   1      121.03     -101.72    134.45 o 
 -12   8   1      245.81      441.86    178.91 o 
 -11   8   1     8436.76     8030.75    268.59 o 
 -10   8   1      542.55      354.95    132.62 o 
  -9   8   1      297.75      314.96    166.09 o 
  -8   8   1       23.99     -188.69    202.32 o 
  -7   8   1       97.62      101.78    123.98 o 
  -6   8   1       58.55     -151.88    117.79 o 
  -5   8   1      654.78      617.32    122.75 o 
  -4   8   1       36.38       41.69    113.15 o 
  -3   8   1    33620.07    32067.47    475.81 o 
  -2   8   1      223.01      191.13    143.51 o 
  -1   8   1        0.06     -151.00    100.67 o 
   0   8   1     5008.01     4466.46    187.37 o 
   1   8   1    51392.10    48920.57    645.46 o 
   2   8   1      154.56       18.37    107.44 o 
   3   8   1       17.10     -107.18    142.80 o 
   4   8   1     1059.16      783.85    248.01 o 
   5   8   1      265.31      345.63    160.28 o 
   6   8   1      538.63      504.64    169.54 o 
   7   8   1      190.91       91.10    161.16 o 
   8   8   1     2463.51     2610.24    212.60 o 
   9   8   1     4103.75     4351.79    215.55 o 
  10   8   1        1.83      168.74    132.46 o 
  11   8   1      787.06      834.87    177.60 o 
  12   8   1    10198.33     9377.27    421.74 o 
  13   8   1    13395.43    12876.63    348.86 o 
  14   8   1      920.88      989.72    201.05 o 
  15   8   1     1934.02     1834.83    235.81 o 
  16   8   1        5.23      -57.04    171.98 o 
  17   8   1     7522.24     7899.63    346.30 o 
  18   8   1     1542.48     1639.39    227.07 o 
  19   8   1      581.64      542.11    264.05 o 
  20   8   1      276.50      133.90    331.14 o 
  21   8   1     1805.34     2709.04   1002.09 o 
  22   8   1      209.74       32.09    244.81 o 
  23   8   1        5.33     -245.82    261.69 o 
 -22   9   1     4123.42     4685.23    549.74 o 
 -21   9   1      227.31      263.97    253.83 o 
 -20   9   1      565.12      928.55    274.66 o 
 -19   9   1     3146.52     3610.84    628.33 o 
 -18   9   1     2010.21     2100.62    249.66 o 
 -17   9   1      450.37      616.64    383.07 o 
 -16   9   1      290.02      599.59    194.90 o 
 -15   9   1     2608.99     2929.40    320.52 o 
 -14   9   1      264.81      280.82    160.95 o 
 -13   9   1     2178.31     2407.70    276.78 o 
 -12   9   1     4496.52     5244.64    245.73 o 
 -11   9   1     1995.41     2182.90    384.94 o 
 -10   9   1    10560.30    10020.26    362.18 o 
  -9   9   1        3.51       94.03    173.18 o 
  -8   9   1     7496.02     7502.44    347.09 o 
  -7   9   1     4317.05     4571.46    251.43 o 
  -6   9   1    12061.69    11218.20    355.60 o 
  -5   9   1     1662.81     1921.64    303.16 o 
  -4   9   1      632.19      738.32    272.40 o 
  -3   9   1      919.68      593.34    354.95 o 
  -2   9   1      434.36      759.79    551.91 o 
  -1   9   1      442.50      370.76    258.30 o 
   0   9   1     3533.14     2807.83    545.42 o 
   1   9   1    10542.15    10117.05    329.87 o 
   2   9   1     2078.45     2230.37    199.47 o 
   3   9   1     2001.89     1998.12    194.26 o 
   4   9   1     5349.86     5184.24    255.63 o 
   5   9   1      313.25       52.67    216.13 o 
   6   9   1    14896.47    13339.23    387.34 o 
   7   9   1      269.40      103.32    175.35 o 
   8   9   1    20516.71    19260.82    471.05 o 
   9   9   1        5.58       14.82    167.49 o 
  10   9   1     7092.07     7207.93    318.40 o 
  11   9   1     1880.84     1748.79    279.20 o 
  12   9   1     3307.33     3603.89    327.47 o 
  13   9   1        3.48       17.97    183.83 o 
  14   9   1      204.60      246.40    156.58 o 
  15   9   1      683.22      683.93    213.05 o 
  16   9   1      749.26      571.51    191.15 o 
  17   9   1      122.53      466.40    173.77 o 
  18   9   1      455.34      548.50    185.95 o 
  19   9   1     1055.75     1177.18    263.18 o 
  20   9   1     4886.94     5806.03    411.27 o 
  21   9   1      416.15      765.41    454.51 o 
 -20  10   1      459.33      274.32    235.85 o 
 -19  10   1      483.06      574.72    203.12 o 
 -18  10   1     1845.99     1511.57    219.62 o 
 -17  10   1      576.93      304.92    196.18 o 
 -16  10   1     5686.28     5914.73    292.20 o 
 -15  10   1     3035.59     3797.33    286.09 o 
 -14  10   1     5098.79     5347.84    396.18 o 
 -13  10   1      448.59      147.18    398.24 o 
 -12  10   1     2953.89     2766.03    510.79 o 
 -11  10   1     1393.22     1788.56    308.83 o 
 -10  10   1     2362.52     2667.86    322.88 o 
  -9  10   1     1142.80     1056.84    273.32 o 
  -8  10   1       85.99      113.31    324.65 o 
  -7  10   1        3.97      103.25    254.81 o 
  -6  10   1     3371.40     3345.58    336.42 o 
  -5  10   1      988.71      762.67    269.36 o 
  -4  10   1     3671.19     3780.39    339.59 o 
  -3  10   1     1855.02     2102.69    326.82 o 
  -2  10   1    12186.29    11015.63    501.73 o 
  -1  10   1     1178.70      960.82    344.13 o 
   0  10   1     4703.50     4702.32    373.27 o 
   1  10   1     6606.13     6703.85    403.72 o 
   2  10   1     3399.06     3129.76    328.77 o 
   3  10   1      110.12     -135.48    261.69 o 
   4  10   1     9606.00     9392.38    472.83 o 
   5  10   1      998.96      975.11    281.55 o 
   6  10   1      593.74      609.37    629.82 o 
   7  10   1     2576.61     2142.51    305.90 o 
   8  10   1       30.80      148.68    245.25 o 
   9  10   1      553.38      630.32    400.40 o 
  10  10   1     7107.17     7345.63    328.59 o 
  11  10   1     1126.91     1208.19    214.50 o 
  12  10   1     3515.90     3738.37    359.28 o 
  13  10   1     1521.11     2426.02    554.07 o 
  14  10   1     3060.75     3581.44    280.06 o 
  15  10   1      171.50      206.99    172.21 o 
  16  10   1     8812.29     9492.84    351.03 o 
  17  10   1     2081.82     2364.07    257.41 o 
  18  10   1      466.56      821.66    206.05 o 
  19  10   1       84.85     -272.13    181.42 o 
 -17  11   1       87.12      556.65    284.61 o 
 -16  11   1      213.34      709.91    277.58 o 
 -15  11   1       32.49      296.72    300.84 o 
 -14  11   1     1204.83     1634.92    315.04 o 
 -13  11   1       37.55      636.32    428.54 o 
 -12  11   1     1272.74     1484.74    484.81 o 
 -11  11   1     7920.51     8342.89    543.25 o 
 -10  11   1     2082.81     2047.62    323.56 o 
  -9  11   1        3.47      183.03    257.00 o 
  -8  11   1      297.72     1179.37    299.29 o 
  -7  11   1    14775.46    14259.27    569.41 o 
  -6  11   1      892.97     1005.03    363.61 o 
  -5  11   1      956.68      761.60    333.31 o 
  -4  11   1     2325.08     2720.68    705.58 o 
  -3  11   1     3461.10     3415.46    358.04 o 
  -2  11   1     3502.52     3028.59    365.30 o 
  -1  11   1       80.53       73.22    309.50 o 
   0  11   1     2484.66     2381.28    339.38 o 
   1  11   1     6235.85     6630.44    445.28 o 
   2  11   1      787.73      718.72    288.66 o 
   3  11   1     1285.23     1227.11    300.92 o 
   4  11   1     1680.72     1413.19    367.94 o 
   5  11   1    14490.22    12873.15    545.82 o 
   6  11   1     3082.18     2724.12    341.19 o 
   7  11   1     2388.48     2633.47    341.19 o 
   8  11   1     4417.46     5169.79    394.71 o 
   9  11   1     5931.23     6581.35    432.03 o 
  10  11   1      427.63      800.16    272.40 o 
  11  11   1       86.69      710.45    275.32 o 
  12  11   1        7.43      675.28    393.91 o 
  13  11   1      871.37      809.47    402.57 o 
  14  11   1      600.46      221.61    277.04 o 
  15  11   1       54.51      339.39    269.90 o 
  16  11   1      239.53      454.49    283.78 o 
  17  11   1     1596.15     1944.35    333.90 o 
 -14  12   1      691.08      818.46    324.65 o 
 -13  12   1      150.72     -450.18    428.54 o 
 -12  12   1       24.07       21.64    415.55 o 
 -11  12   1     1089.60     1105.62    312.81 o 
 -10  12   1     1325.99     2052.11    337.96 o 
  -9  12   1      694.45     1200.40    321.61 o 
  -8  12   1     1128.64     1549.22    330.94 o 
  -7  12   1       47.20      825.46    297.31 o 
  -6  12   1     1506.37     1664.19    357.12 o 
  -5  12   1      446.67      655.24    296.85 o 
  -4  12   1     2706.01     2735.29    374.94 o 
  -3  12   1     4401.99     3887.11    390.25 o 
  -2  12   1     1322.68     1531.97    315.09 o 
  -1  12   1     1205.96     1547.61    644.98 o 
   0  12   1      914.03      788.19    376.60 o 
   1  12   1     5660.92     5522.18    430.77 o 
   2  12   1     3898.11     3648.82    400.94 o 
   3  12   1      132.04      180.67    335.47 o 
   4  12   1       11.52      267.10    295.26 o 
   5  12   1     2935.23     3578.26    722.89 o 
   6  12   1     1725.00     2472.28    452.35 o 
   7  12   1       81.10       39.24    278.08 o 
   8  12   1     2829.26     2685.47    360.54 o 
   9  12   1     1450.32     1875.30    616.84 o 
  10  12   1        5.56      208.96    268.89 o 
  11  12   1      119.07      883.05    484.81 o 
  12  12   1     2042.27     2519.30    515.11 o 
  13  12   1     8580.95     9700.60    800.81 o 
  14  12   1      312.95       -6.31    532.43 o 
 -10  13   1     5574.03     6244.87    857.08 o 
  -9  13   1       28.81      562.22    322.11 o 
  -8  13   1     2769.88     3313.81    401.00 o 
  -7  13   1      807.60     1522.44    351.85 o 
  -6  13   1     4979.47     4880.69    439.97 o 
  -5  13   1       74.01      175.20    303.84 o 
  -4  13   1     4034.93     4363.63    419.34 o 
  -3  13   1      912.06     1325.90    351.00 o 
  -2  13   1      245.92       47.44    354.95 o 
  -1  13   1     1847.71     1925.53    375.55 o 
   0  13   1       54.42       16.97    305.35 o 
   1  13   1      470.24      348.87    329.03 o 
   2  13   1       10.95      616.45    311.85 o 
   3  13   1      174.47      757.32    327.12 o 
   4  13   1     7152.94     6766.82    482.08 o 
   5  13   1      415.33      642.25    324.16 o 
   6  13   1     1793.10     2459.79    375.89 o 
   7  13   1       15.96      143.03    295.26 o 
   8  13   1     9233.97     8969.25    521.33 o 
   9  13   1      186.68     1160.49    328.77 o 
 -28   0   2      690.91      405.03    348.46 o 
 -26   0   2     5773.80     5549.59    906.86 o 
 -24   0   2     1018.61      700.81    241.28 o 
 -22   0   2     5247.71     5663.20    376.60 o 
 -20   0   2      502.42      688.78    211.86 o 
 -18   0   2    57834.21    53969.79   1061.04 o 
 -16   0   2       17.00       -8.18    164.95 o 
 -14   0   2    77466.50    74217.47   2155.69 o 
 -12   0   2      243.91       59.76    139.37 o 
 -10   0   2      832.88      703.72    102.47 o 
  -8   0   2     3290.64     3514.90    255.39 o 
  -6   0   2      148.70       43.29    121.20 o 
  -4   0   2     6770.82     6856.65    225.09 o 
   0   0   2     6680.36     7583.53    251.06 o 
   2   0   2   131479.50   139795.19   1665.12 o 
   4   0   2     9151.12    11070.04    160.10 o 
   6   0   2     3112.58     3114.93     98.14 o 
   8   0   2      350.74      307.67     61.59 o 
  10   0   2      516.14      867.32     72.93 o 
  12   0   2     6824.63     6653.53    183.27 o 
  14   0   2    27111.96    26189.66    611.05 o 
  16   0   2      385.74      449.97    189.70 o 
  18   0   2    20641.25    18881.94    557.84 o 
  20   0   2     4088.83     3884.51    304.27 o 
  22   0   2     1793.24     1486.59    281.15 o 
  24   0   2     1592.08      949.92    264.40 o 
  26   0   2     6194.18     6342.79    473.99 o 
  28   0   2      550.09      730.78    301.20 o 
 -29   1   2      831.71      855.61    244.91 o 
 -28   1   2       59.44      332.00    190.40 o 
 -27   1   2      701.39      343.55    189.07 o 
 -26   1   2     3356.23     3419.71    289.92 o 
 -25   1   2     1791.38     1864.32    208.82 o 
 -24   1   2       23.18       80.21    150.43 o 
 -23   1   2     3945.09     3546.54    289.28 o 
 -22   1   2     8933.96     8725.27    298.95 o 
 -21   1   2     6826.02     6748.34    346.16 o 
 -20   1   2     2976.77     3334.11    218.35 o 
 -19   1   2      246.30      237.17    137.28 o 
 -18   1   2     5931.06     5917.81    234.96 o 
 -17   1   2     7341.53     7173.51    253.60 o 
 -16   1   2        0.38      -50.22    115.13 o 
 -15   1   2     7546.05     7306.63    234.59 o 
 -14   1   2     2004.98     2016.26    119.48 o 
 -13   1   2     1460.41     1552.12    118.71 o 
 -12   1   2    10166.12    11317.32    269.92 o 
 -11   1   2     1457.28     1083.96     99.30 o 
 -10   1   2    18306.60    17503.91    330.52 o 
  -9   1   2    52545.75    54786.95    699.14 o 
  -8   1   2    16523.62    17877.46    295.32 o 
  -7   1   2     6900.26     7173.62    133.57 o 
  -6   1   2   130433.37   137683.69   1418.20 o 
  -5   1   2     5699.69     5839.75     95.46 o 
  -4   1   2     4399.46     4157.85    124.24 o 
  -3   1   2       24.63      201.39     35.65 o 
  -2   1   2       28.05        0.01     30.65 o 
  -1   1   2     4293.33     4940.89     87.56 o 
   0   1   2     5743.37     5978.25     80.50 o 
   1   1   2     2090.92     2053.87     65.74 o 
   2   1   2     1466.05     1685.35     73.81 o 
   3   1   2       48.30        4.64     54.53 o 
   4   1   2    18803.19    18985.08    256.17 o 
   5   1   2     1057.15     1099.08     80.73 o 
   6   1   2    10807.13    10686.92    196.03 o 
   7   1   2    12489.02    11607.80    211.33 o 
   8   1   2    10513.26    10535.02    175.91 o 
   9   1   2    49591.59    49302.54    435.70 o 
  10   1   2    16293.97    16019.76    217.20 o 
  11   1   2     2941.06     3176.51    159.82 o 
  12   1   2     8714.43     9109.39    222.03 o 
  13   1   2     2257.96     2441.10    120.35 o 
  14   1   2     4404.94     4652.12    209.39 o 
  15   1   2      637.45      746.03    101.44 o 
  16   1   2       87.12      106.00    124.43 o 
  17   1   2    13905.64    13779.32    336.78 o 
  18   1   2     2659.42     2562.15    187.00 o 
  19   1   2     1504.91     1681.01    333.44 o 
  20   1   2     5497.33     5733.93    252.64 o 
  21   1   2     9707.45     8810.35    310.39 o 
  22   1   2     4469.29     4749.10    250.43 o 
  23   1   2      485.96      408.86    167.54 o 
  24   1   2     1386.54     1489.75    202.80 o 
  25   1   2     5738.84     5570.88    396.93 o 
  26   1   2      966.69      739.44    229.51 o 
  27   1   2       19.17     -105.93    203.97 o 
  28   1   2      533.13      439.46    229.65 o 
 -29   2   2     6581.47     6319.77    378.54 o 
 -28   2   2        6.33      -31.37    205.46 o 
 -27   2   2      169.49      216.64    230.63 o 
 -26   2   2      499.59      395.88    202.71 o 
 -25   2   2      556.55      234.31    191.49 o 
 -24   2   2      228.53      -25.93    168.97 o 
 -23   2   2      211.97      -39.80    150.27 o 
 -22   2   2        8.64       49.47    139.85 o 
 -21   2   2     9918.37     8720.48    297.48 o 
 -20   2   2      182.79      196.05    139.43 o 
 -19   2   2    11475.04    10794.58    315.52 o 
 -18   2   2     2241.56     2441.66    195.56 o 
 -17   2   2    29429.70    28858.51    554.50 o 
 -16   2   2     1356.31     1732.24    141.58 o 
 -15   2   2    15603.17    15642.90    299.72 o 
 -14   2   2    17612.29    17368.96    309.45 o 
 -13   2   2    28902.20    28235.40    410.19 o 
 -12   2   2      287.39      277.36     93.78 o 
 -11   2   2    18316.40    17981.60    298.38 o 
 -10   2   2     2683.94     3012.17     97.70 o 
  -9   2   2       45.80      172.99     66.12 o 
  -8   2   2        6.57       -2.25     58.65 o 
  -7   2   2      182.44      193.25    168.88 o 
  -6   2   2     3438.90     3581.87     99.63 o 
  -5   2   2    10940.67    10767.44    153.37 o 
  -4   2   2       95.32       41.63     58.89 o 
  -3   2   2    26520.86    27380.68    331.45 o 
  -2   2   2     8722.59     9831.79    385.26 o 
  -1   2   2     8917.47     9243.67    183.50 o 
   0   2   2      101.21       22.70     66.54 o 
   1   2   2   105961.62   115722.94   1201.18 o 
   2   2   2    13489.84    13714.33    205.05 o 
   3   2   2    45025.46    48970.29    632.74 o 
   4   2   2     2801.35     3237.60    140.35 o 
   5   2   2     9263.95     9342.52    214.69 o 
   6   2   2    35112.04    35290.38    433.31 o 
   7   2   2     1652.82     1806.98    102.51 o 
   8   2   2      950.86     1047.86    194.79 o 
   9   2   2    14217.96    14586.20    209.22 o 
  10   2   2      147.17       16.89     67.65 o 
  11   2   2     5892.69     6028.30    136.04 o 
  12   2   2     3661.51     3874.71    149.03 o 
  13   2   2    11821.59    11201.38    323.02 o 
  14   2   2      928.24     1121.43    105.86 o 
  15   2   2     5836.36     5975.21    323.02 o 
  16   2   2     1932.58     1807.00    222.88 o 
  17   2   2     5491.44     5043.18    312.15 o 
  18   2   2     3028.76     3154.26    256.41 o 
  19   2   2     2626.01     2467.27    322.39 o 
  20   2   2      788.03      853.78    208.38 o 
  21   2   2      470.41      345.46    346.07 o 
  22   2   2      135.52      275.36    178.03 o 
  23   2   2      399.41      519.29    221.36 o 
  24   2   2       26.61     -157.27    179.61 o 
  25   2   2     2673.02     2790.18    275.68 o 
  26   2   2       27.83     -114.25    259.55 o 
  27   2   2        4.50      129.55    225.86 o 
  28   2   2        1.34      317.07    301.75 o 
 -28   3   2      416.82      435.75    229.22 o 
 -27   3   2      278.91      515.93    215.10 o 
 -26   3   2     8132.78     7954.01    383.46 o 
 -25   3   2     8412.96     8285.37    380.21 o 
 -24   3   2     1733.89     1868.36    272.80 o 
 -23   3   2     2185.32     2329.15    246.98 o 
 -22   3   2     5087.03     4642.81    380.12 o 
 -21   3   2     3573.18     3807.63    433.24 o 
 -20   3   2     1646.55     1599.83    246.38 o 
 -19   3   2      388.62      329.42    197.41 o 
 -18   3   2     1022.11      868.59    199.07 o 
 -17   3   2      221.99      135.56    133.95 o 
 -16   3   2      207.59      169.74    130.58 o 
 -15   3   2        9.61      141.68    123.85 o 
 -14   3   2     1444.20     1689.50    154.10 o 
 -13   3   2     5722.65     5569.66    150.61 o 
 -12   3   2     2584.55     2978.31    164.99 o 
 -11   3   2    17098.06    17237.66    273.47 o 
 -10   3   2    66719.27    68478.25    767.49 o 
  -9   3   2     6243.15     5539.21    179.49 o 
  -8   3   2      257.94      218.56    138.41 o 
  -7   3   2    19300.32    19456.64    234.36 o 
  -6   3   2    55778.45    57168.57    653.03 o 
  -5   3   2     3812.12     3603.98    284.91 o 
  -4   3   2    20663.05    22008.45    277.38 o 
  -3   3   2    10347.50    10974.96    185.95 o 
  -2   3   2    11876.58    11328.23    208.14 o 
  -1   3   2     2026.19     2282.82     90.07 o 
   0   3   2     3599.09     3795.63    103.20 o 
   1   3   2    51539.43    53808.80    550.42 o 
   2   3   2    33795.70    34931.11    348.02 o 
   3   3   2     8026.29     8411.32    168.95 o 
   4   3   2     2502.34     3109.95    198.50 o 
   5   3   2    35611.67    37833.54    546.07 o 
   6   3   2    77714.06    78423.52    858.70 o 
   7   3   2     9229.12     9545.79    202.83 o 
   8   3   2     6386.30     7069.56    165.10 o 
   9   3   2     7261.53     7283.76    164.91 o 
  10   3   2    15709.00    14726.91    231.30 o 
  11   3   2     3271.45     3307.56    123.20 o 
  12   3   2        5.00     -119.87     79.91 o 
  13   3   2     1052.64     1084.58     92.54 o 
  14   3   2       65.90      102.92    112.78 o 
  15   3   2       28.11       27.52    127.99 o 
  16   3   2      213.81      222.77    131.32 o 
  17   3   2      906.81      890.43    171.01 o 
  18   3   2     5999.79     5455.21    296.13 o 
  19   3   2      500.47      432.77    170.58 o 
  20   3   2     3632.78     3888.71    254.96 o 
  21   3   2     2477.34     2472.58    241.75 o 
  22   3   2     8085.80     7560.60    345.34 o 
  23   3   2      178.90      161.08    179.79 o 
  24   3   2     1321.93     1441.64    224.57 o 
  25   3   2     2509.24     2422.11    278.96 o 
  26   3   2     3872.81     3492.24    313.22 o 
  27   3   2       94.74      100.02    212.73 o 
 -28   4   2      442.68      340.85    226.23 o 
 -27   4   2        9.32     -155.69    201.98 o 
 -26   4   2      633.13      668.12    217.84 o 
 -25   4   2      144.14      272.06    307.97 o 
 -24   4   2      152.37      126.06    193.94 o 
 -23   4   2      401.48      686.69    283.27 o 
 -22   4   2     3655.59     3807.33    313.73 o 
 -21   4   2      412.98      588.70    208.14 o 
 -20   4   2      831.87      876.22    224.96 o 
 -19   4   2      381.10      560.57    192.83 o 
 -18   4   2    21729.57    20556.03    573.41 o 
 -17   4   2      257.30      390.00    150.39 o 
 -16   4   2      616.73      693.39    161.13 o 
 -15   4   2     3091.65     2905.53    197.97 o 
 -14   4   2    23960.76    23037.02    354.13 o 
 -13   4   2       16.88       49.17    108.09 o 
 -12   4   2      387.27      593.65    114.34 o 
 -11   4   2      838.73      743.37    110.14 o 
 -10   4   2    20415.71    20177.37    352.15 o 
  -9   4   2     4400.47     4837.67    139.34 o 
  -8   4   2      759.30     1021.74     98.54 o 
  -7   4   2     5197.75     5687.11    157.36 o 
  -6   4   2    28952.82    32846.49    438.10 o 
  -5   4   2    18162.96    19416.27    272.91 o 
  -4   4   2     2007.51     2173.09    104.90 o 
  -3   4   2      270.38     -103.59    119.61 o 
  -2   4   2    38683.81    39202.07    436.56 o 
  -1   4   2     8461.99     9222.96    171.36 o 
   0   4   2      785.59      790.41     85.19 o 
   1   4   2     6571.62     6425.79    232.22 o 
   2   4   2   137032.58   142037.95   1673.41 o 
   3   4   2     7320.50     7537.66    144.54 o 
   4   4   2       16.72        4.51     80.47 o 
   5   4   2    10354.87    10041.96    588.11 o 
   6   4   2    27689.14    28885.23    400.85 o 
   7   4   2     1444.61     1352.29    133.58 o 
   8   4   2       90.65      180.55     96.93 o 
   9   4   2     6905.49     6990.78    177.77 o 
  10   4   2    24076.54    23507.60    326.44 o 
  11   4   2      587.89      895.04    117.21 o 
  12   4   2      386.28      299.25     99.78 o 
  13   4   2     2374.34     2692.51    133.39 o 
  14   4   2    29002.45    28294.87    447.44 o 
  15   4   2       60.64     -133.21    236.47 o 
  16   4   2     5745.96     5593.48    249.83 o 
  17   4   2     2299.90     2031.37    196.14 o 
  18   4   2    11275.52    10340.10    420.79 o 
  19   4   2      259.40      185.13    391.75 o 
  20   4   2     2448.25     2137.41    226.44 o 
  21   4   2       81.00      124.17    170.04 o 
  22   4   2       31.47     -193.71    170.83 o 
  23   4   2      626.12      737.75    211.86 o 
  24   4   2     1544.58     1369.14    241.64 o 
  25   4   2      160.06       44.51    210.93 o 
  26   4   2     4226.57     3796.79    546.75 o 
  27   4   2       74.71      230.82    228.40 o 
 -27   5   2      301.06        2.67    211.72 o 
 -26   5   2     1041.75     1586.87    250.53 o 
 -25   5   2     4355.23     4911.34    694.40 o 
 -24   5   2      501.04      451.70    244.35 o 
 -23   5   2     1988.67     1657.56    267.18 o 
 -22   5   2     8935.59     8439.44    433.04 o 
 -21   5   2    11840.20    12014.81    506.46 o 
 -20   5   2      862.54      806.92    224.96 o 
 -19   5   2     3213.76     3057.84    467.50 o 
 -18   5   2     4486.59     4911.63    250.80 o 
 -17   5   2     2910.49     2796.13    207.76 o 
 -16   5   2      223.95      259.23    218.46 o 
 -15   5   2       70.30       11.21    149.58 o 
 -14   5   2     6562.12     6407.48    211.13 o 
 -13   5   2     8452.53     8021.04    253.67 o 
 -12   5   2        5.19       10.30    110.53 o 
 -11   5   2    15932.81    16619.69    308.79 o 
 -10   5   2    23850.20    23748.10    375.52 o 
  -9   5   2     8825.65     9279.55    241.17 o 
  -8   5   2      578.08      627.21    101.93 o 
  -7   5   2    14949.62    14450.36    276.73 o 
  -6   5   2    14944.49    13622.45    238.50 o 
  -5   5   2    15626.80    16022.75    258.73 o 
  -4   5   2      596.11      573.04    104.67 o 
  -3   5   2     2179.69     2307.01    166.67 o 
  -2   5   2     8694.03     9187.72    185.00 o 
  -1   5   2     1754.88     2226.21    175.87 o 
   0   5   2     1993.69     1899.75     95.31 o 
   1   5   2     6866.28     6808.27    158.77 o 
   2   5   2     1372.28     1259.14     88.02 o 
   3   5   2      629.46      815.35     87.44 o 
   4   5   2      373.38      500.36     77.93 o 
   5   5   2    21959.59    21452.96    313.16 o 
   6   5   2     6489.53     7415.57    192.59 o 
   7   5   2     2789.60     2814.34    238.47 o 
   8   5   2     3211.39     3589.71    167.20 o 
   9   5   2    13617.55    13229.87    278.50 o 
  10   5   2     4305.75     4619.92    188.62 o 
  11   5   2     5211.51     5356.91    180.92 o 
  12   5   2      178.41      193.44    112.03 o 
  13   5   2      682.32      683.26    116.74 o 
  14   5   2     3460.71     3052.39    257.27 o 
  15   5   2     2212.73     2194.48    198.97 o 
  16   5   2     5008.16     5370.10    253.78 o 
  17   5   2     3080.21     3572.85    222.23 o 
  18   5   2     1647.24     1751.15    508.62 o 
  19   5   2      252.12      303.29    564.89 o 
  20   5   2      941.57      719.71    224.96 o 
  21   5   2    10551.35    10517.68    460.59 o 
  22   5   2     3318.42     3519.39    405.09 o 
  23   5   2     1067.79      833.43    206.11 o 
  24   5   2      731.67      993.44    238.23 o 
  25   5   2     2928.85     3101.47    295.89 o 
  26   5   2     1008.67     1088.53    257.88 o 
 -26   6   2       59.55       99.25    213.68 o 
 -25   6   2      576.36      653.32    272.40 o 
 -24   6   2      767.48      445.67    247.02 o 
 -23   6   2      312.33      144.96    344.13 o 
 -22   6   2     1070.77      703.95    350.62 o 
 -21   6   2       41.20     -120.11    204.80 o 
 -20   6   2        2.09      165.66    208.85 o 
 -19   6   2     8231.14     7734.41    400.41 o 
 -18   6   2     4580.64     4328.08    253.24 o 
 -17   6   2    10207.43     9990.61    345.78 o 
 -16   6   2      241.38      384.71    172.29 o 
 -15   6   2     3882.64     4597.65    251.52 o 
 -14   6   2     3343.30     3611.03    181.76 o 
 -13   6   2    32833.49    31724.81    597.93 o 
 -12   6   2       92.27      -93.94    122.61 o 
 -11   6   2      800.54     1020.43    139.59 o 
 -10   6   2       38.62      -16.77    118.71 o 
  -9   6   2      673.14      795.24    128.58 o 
  -8   6   2     9395.52     9301.99    240.22 o 
  -7   6   2      382.60      476.79    108.24 o 
  -6   6   2       10.82      -36.30    138.85 o 
  -5   6   2    25399.94    24234.45    343.17 o 
  -4   6   2      982.58      903.46    106.61 o 
  -3   6   2    15069.30    15621.68    258.12 o 
  -2   6   2     8937.69     8519.18    199.15 o 
  -1   6   2    40332.14    41079.41    484.33 o 
   0   6   2     1419.76     1518.62    101.31 o 
   1   6   2    21918.20    21815.21    307.77 o 
   2   6   2    20084.64    19955.82    310.42 o 
   3   6   2    12339.57    11972.38    222.86 o 
   4   6   2     1668.79     1427.66    109.21 o 
   5   6   2    18411.96    18000.79    300.60 o 
   6   6   2      542.23      738.76    208.93 o 
   7   6   2      617.29      855.02    137.88 o 
   8   6   2     1361.71     1431.75    149.47 o 
   9   6   2      557.88      634.17    134.00 o 
  10   6   2      378.81      442.58    139.50 o 
  11   6   2     6058.51     5849.38    262.17 o 
  12   6   2      533.95      644.36    127.68 o 
  13   6   2    32189.92    31412.66    489.09 o 
  14   6   2     6946.42     6857.40    285.52 o 
  15   6   2      382.83      312.70    210.42 o 
  16   6   2      116.91       40.17    166.45 o 
  17   6   2    23324.81    23166.18    514.19 o 
  18   6   2     1992.56     2437.01    330.56 o 
  19   6   2      295.61      639.06    224.58 o 
  20   6   2        0.72     -179.64    192.83 o 
  21   6   2      191.74       41.11    212.58 o 
  22   6   2      256.43     -195.62    205.78 o 
  23   6   2       81.40     -239.18    262.97 o 
  24   6   2      338.65      527.92    225.53 o 
  25   6   2     2986.78     3312.54    568.56 o 
 -25   7   2     1128.74     1109.89    456.68 o 
 -24   7   2      373.12      273.66    346.30 o 
 -23   7   2      679.54      490.22    558.40 o 
 -22   7   2    11120.12    11434.26    640.65 o 
 -21   7   2     1604.07     2124.49    383.09 o 
 -20   7   2       10.64      118.65    222.88 o 
 -19   7   2      896.45      731.79    191.59 o 
 -18   7   2     4731.43     4819.00    276.22 o 
 -17   7   2      148.76      171.56    168.77 o 
 -16   7   2       59.34     -184.28    163.17 o 
 -15   7   2        6.37     -224.60    157.18 o 
 -14   7   2     3191.34     2745.59    226.60 o 
 -13   7   2     1448.20     1609.72    167.28 o 
 -12   7   2      330.15      381.30    140.10 o 
 -11   7   2      594.32      630.24    185.08 o 
 -10   7   2    24658.71    23552.18    412.78 o 
  -9   7   2     3356.41     3602.12    185.13 o 
  -8   7   2       87.90      152.12    152.90 o 
  -7   7   2    11232.77    10560.53    278.66 o 
  -6   7   2    35147.15    34643.07    456.03 o 
  -5   7   2     4300.74     4024.54    162.32 o 
  -4   7   2       13.32     -114.35    125.35 o 
  -3   7   2     7993.31     8008.20    201.26 o 
  -2   7   2      193.21       43.09     93.71 o 
  -1   7   2       11.75      -91.27     84.15 o 
   0   7   2      265.29      253.87     93.99 o 
   1   7   2      484.04      503.59     93.79 o 
   2   7   2    13990.79    13756.55    271.41 o 
   3   7   2     7086.96     6802.36    184.37 o 
   4   7   2     3530.13     3596.54    155.30 o 
   5   7   2     3663.07     3636.61    158.75 o 
   6   7   2    30945.25    30554.56    494.18 o 
   7   7   2     2870.14     2891.94    160.22 o 
   8   7   2     6297.95     6319.43    213.79 o 
   9   7   2     4904.58     4960.17    457.97 o 
  10   7   2     9575.45     9359.90    259.10 o 
  11   7   2      680.92      482.74    166.95 o 
  12   7   2       24.83       -4.56    127.18 o 
  13   7   2     3857.55     3963.67    203.35 o 
  14   7   2     5545.23     4941.02    329.00 o 
  15   7   2      143.51       28.97    157.48 o 
  16   7   2     4514.37     4277.14    258.83 o 
  17   7   2      382.34      261.60    309.59 o 
  18   7   2     3279.03     2841.35    314.86 o 
  19   7   2      205.52      102.71    281.36 o 
  20   7   2      781.82      566.60    279.20 o 
  21   7   2     1762.40     1968.24    307.06 o 
  22   7   2     8277.56     8862.76    486.65 o 
  23   7   2      421.95       22.96    257.06 o 
  24   7   2      433.86      732.33    289.24 o 
 -24   8   2       22.91      -74.78    261.69 o 
 -23   8   2      492.00      557.05    280.05 o 
 -22   8   2     1506.02     1910.46    307.06 o 
 -21   8   2      259.52      205.09    241.75 o 
 -20   8   2      276.60      580.38    357.12 o 
 -19   8   2     1535.80     1784.75    229.49 o 
 -18   8   2     5606.45     5945.24    313.94 o 
 -17   8   2      184.95      298.63    186.61 o 
 -16   8   2     1347.62     1259.95    204.39 o 
 -15   8   2       94.99      -76.91    192.60 o 
 -14   8   2    13526.23    13133.67    395.33 o 
 -13   8   2     4573.36     4678.71    222.97 o 
 -12   8   2       39.13      231.05    196.53 o 
 -11   8   2     1284.66     1400.36    191.22 o 
 -10   8   2     2352.70     2300.67    155.49 o 
  -9   8   2     2311.66     2010.65    170.57 o 
  -8   8   2     2485.16     2135.04    168.54 o 
  -7   8   2      362.97      320.15    127.90 o 
  -6   8   2     4043.59     4121.74    232.81 o 
  -5   8   2     2713.61     2960.63    165.30 o 
  -4   8   2     3548.91     3221.15    162.02 o 
  -3   8   2     1763.21     1719.31    210.29 o 
  -2   8   2    39314.75    37168.70    483.86 o 
  -1   8   2      122.45      135.76    175.59 o 
   0   8   2      294.21      193.12    137.60 o 
   1   8   2      663.04      930.65    183.69 o 
   2   8   2    20245.28    20126.07    413.61 o 
   3   8   2     7027.88     6744.55    251.29 o 
   4   8   2       15.63     -209.96    139.97 o 
   5   8   2     3072.57     3450.46    206.73 o 
   6   8   2     1402.71     1243.15    173.37 o 
   7   8   2      164.04     -224.36    159.32 o 
   8   8   2      460.25      459.11    197.43 o 
   9   8   2     5168.99     5475.65    230.12 o 
  10   8   2    13930.21    13454.34    380.17 o 
  11   8   2      494.93      609.51    152.01 o 
  12   8   2      680.46      917.02    195.56 o 
  13   8   2     7828.20     8469.67    299.17 o 
  14   8   2    14512.71    14016.85    364.38 o 
  15   8   2      456.32      794.79    253.43 o 
  16   8   2     6090.92     5737.95    297.26 o 
  17   8   2     3110.05     3137.74    457.97 o 
  18   8   2     2561.43     2981.76    256.48 o 
  19   8   2      694.65      526.42    236.85 o 
  20   8   2     2471.45     2678.57    323.37 o 
  21   8   2       54.95     -159.38    227.37 o 
  22   8   2       11.81       73.59    244.87 o 
  23   8   2      395.18      194.65    273.63 o 
 -22   9   2      494.53      521.33    461.01 o 
 -21   9   2     2798.32     2030.34    325.45 o 
 -20   9   2       76.99       96.12    235.43 o 
 -19   9   2     1141.00     1360.77    326.86 o 
 -18   9   2       79.01      185.14    225.72 o 
 -17   9   2      575.37      630.38    256.47 o 
 -16   9   2     1521.10     1899.77    236.23 o 
 -15   9   2       10.43      426.62    187.56 o 
 -14   9   2      236.90       62.58    152.77 o 
 -13   9   2     2046.70     1843.69    167.76 o 
 -12   9   2     1850.69     1505.81    267.45 o 
 -11   9   2    10293.63    10155.68    362.36 o 
 -10   9   2      122.05      243.98    213.61 o 
  -9   9   2    20762.41    19687.36    634.73 o 
  -8   9   2      150.19       77.00    232.84 o 
  -7   9   2    10999.74     9979.71    470.22 o 
  -6   9   2     3471.87     3136.16    491.31 o 
  -5   9   2     1817.39     1477.23    279.95 o 
  -4   9   2     1883.65     1693.32    300.55 o 
  -3   9   2     1720.53     1918.57    279.75 o 
  -2   9   2     2646.94     2466.08    335.47 o 
  -1   9   2     2757.15     2576.28    202.24 o 
   0   9   2     2527.93     2276.44    199.55 o 
   1   9   2    10822.86     9956.03    325.62 o 
   2   9   2       63.57       18.83    155.03 o 
   3   9   2     8465.81     7913.67    304.83 o 
   4   9   2      228.18       -6.85    189.18 o 
   5   9   2    21854.23    19840.23    465.19 o 
   6   9   2     8972.21     9049.49    423.84 o 
   7   9   2     6151.06     6304.25    297.50 o 
   8   9   2      214.56      222.06    218.65 o 
   9   9   2    19455.38    18219.02    457.07 o 
  10   9   2     3188.04     3714.24    264.50 o 
  11   9   2     7903.79     7986.59    341.72 o 
  12   9   2     3415.94     3141.12    213.55 o 
  13   9   2      657.39      858.35    203.05 o 
  14   9   2     1818.75     1917.47    199.33 o 
  15   9   2        0.32      178.91    168.32 o 
  16   9   2      585.52     1004.10    266.74 o 
  17   9   2     1939.94     2010.24    216.34 o 
  18   9   2     1518.68     1715.43    220.94 o 
  19   9   2      833.91      936.43    379.88 o 
  20   9   2      231.97      164.47    224.07 o 
  21   9   2     4840.77     5883.41    892.58 o 
 -20  10   2      779.91      462.01    266.24 o 
 -19  10   2      743.80     1321.61    244.51 o 
 -18  10   2       34.52      -25.71    206.06 o 
 -17  10   2     6938.35     7693.24    370.64 o 
 -16  10   2       16.03       49.50    195.32 o 
 -15  10   2     3127.57     3393.43    350.05 o 
 -14  10   2      600.15     1011.42    270.56 o 
 -13  10   2     2373.29     2762.06    322.88 o 
 -12  10   2        9.13      223.96    203.21 o 
 -11  10   2     3447.26     3892.74    365.77 o 
 -10  10   2      204.73      117.82    243.44 o 
  -9  10   2      143.02       97.59    266.03 o 
  -8  10   2     1546.27     1641.92    279.56 o 
  -7  10   2     1922.81     1921.41    299.21 o 
  -6  10   2       58.98      225.09    251.39 o 
  -5  10   2     8626.80     8617.40    454.53 o 
  -4  10   2     1108.14      973.91    280.05 o 
  -3  10   2     9604.54     8562.50    451.89 o 
  -2  10   2     4527.29     4580.58    368.59 o 
  -1  10   2     4743.87     4577.90    362.70 o 
   0  10   2        7.10       26.30    240.14 o 
   1  10   2    22517.04    21287.51    645.84 o 
   2  10   2     2176.01     2220.76    315.90 o 
   3  10   2     2051.37     2279.85    310.59 o 
   4  10   2     3079.07     3303.93    328.77 o 
   5  10   2     1521.91     1478.45    284.12 o 
   6  10   2      493.03      502.94    269.84 o 
   7  10   2     1039.32     1018.56    291.34 o 
   8  10   2     1093.13     1564.50    209.05 o 
   9  10   2     5222.12     5242.20    286.47 o 
  10  10   2     3978.63     4315.92    273.87 o 
  11  10   2     3525.98     3789.67    270.85 o 
  12  10   2      214.38      -38.96    230.38 o 
  13  10   2     8565.77     8274.49    696.92 o 
  14  10   2     4759.20     5783.85    303.86 o 
  15  10   2     1459.73     1716.68    246.79 o 
  16  10   2      267.44      471.29    177.23 o 
  17  10   2     5123.68     5278.64    436.05 o 
  18  10   2      331.45      434.45    237.42 o 
  19  10   2      295.41      778.29    240.09 o 
 -18  11   2     1008.54      817.65    306.24 o 
 -17  11   2      165.39      118.13    274.66 o 
 -16  11   2       20.76      495.71    278.73 o 
 -15  11   2      171.30      326.96    268.21 o 
 -14  11   2      409.95      270.98    271.37 o 
 -13  11   2     1413.43     2493.33    519.44 o 
 -12  11   2       69.98      517.05    279.75 o 
 -11  11   2       59.21      254.71    268.26 o 
 -10  11   2     8328.69     8486.09    464.16 o 
  -9  11   2     4660.60     5269.59    408.61 o 
  -8  11   2       26.97     -156.56    266.21 o 
  -7  11   2      394.35      596.12    285.33 o 
  -6  11   2    10521.62    10504.86    505.34 o 
  -5  11   2        6.51       -2.33    268.26 o 
  -4  11   2     1251.42     1594.55    295.79 o 
  -3  11   2       34.58      -58.19    257.94 o 
  -2  11   2     2230.46     2249.13    335.15 o 
  -1  11   2     4214.55     3909.66    497.80 o 
   0  11   2      129.44      209.37    292.19 o 
   1  11   2     3781.84     4326.52    419.88 o 
   2  11   2     6652.41     6799.92    443.54 o 
   3  11   2     2788.35     3510.81    547.58 o 
   4  11   2      248.17      292.76    333.31 o 
   5  11   2      257.80      300.78    263.12 o 
   6  11   2    13881.45    14307.63    571.21 o 
   7  11   2      105.97        6.69    274.66 o 
   8  11   2       93.40      190.91    309.50 o 
   9  11   2     3959.71     3738.28    370.75 o 
  10  11   2     8836.12     9040.15    483.35 o 
  11  11   2     1018.54     1288.58    300.07 o 
  12  11   2      339.83      428.54    428.54 o 
  13  11   2     1687.58     3095.01    536.76 o 
  14  11   2        2.10       96.81    266.76 o 
  15  11   2      700.93      555.70    290.79 o 
  16  11   2       58.18      133.37    335.47 o 
  17  11   2       25.86      830.61    302.84 o 
 -14  12   2     6963.87     8656.35    510.05 o 
 -13  12   2      825.93      848.42    445.86 o 
 -12  12   2       26.29      675.28    445.86 o 
 -11  12   2       71.30      311.38    320.32 o 
 -10  12   2     1800.05     2213.83    330.94 o 
  -9  12   2      104.16      159.07    265.45 o 
  -8  12   2       44.94     -221.61    269.35 o 
  -7  12   2     2111.14     2511.18    502.13 o 
  -6  12   2     3630.19     3709.45    766.18 o 
  -5  12   2       43.40      431.05    284.21 o 
  -4  12   2       86.82     -119.11    288.42 o 
  -3  12   2     3407.36     3827.59    388.58 o 
  -2  12   2     5027.87     5581.17    423.26 o 
  -1  12   2      100.13      175.36    284.46 o 
   0  12   2     1003.13     1212.35    354.95 o 
   1  12   2     1930.52     2040.78    341.03 o 
   2  12   2     4050.43     4498.17    413.08 o 
   3  12   2     1829.15     1502.71    310.66 o 
   4  12   2     2926.12     2495.44    348.29 o 
   5  12   2      393.41      564.15    512.95 o 
   6  12   2        8.11     -260.88    260.63 o 
   7  12   2     2354.98     1974.57    346.59 o 
   8  12   2      195.99      636.58    305.05 o 
   9  12   2     1693.90     1819.95    340.45 o 
  10  12   2     2034.95     2300.00    342.16 o 
  11  12   2       80.41      285.69    458.84 o 
  12  12   2     1613.78     1584.30    476.16 o 
  13  12   2     3121.19     4099.27    619.00 o 
  14  12   2     2821.18     2381.76    364.15 o 
 -10  13   2      148.44      972.72    326.54 o 
  -9  13   2     6194.40     6584.47    470.76 o 
  -8  13   2       50.29      602.00    313.46 o 
  -7  13   2     4554.23     4548.89    436.13 o 
  -6  13   2      118.22      439.91    413.39 o 
  -5  13   2     6775.82     6819.52    670.95 o 
  -4  13   2      724.87     1070.54    337.64 o 
  -3  13   2     1676.37     1852.39    356.34 o 
  -2  13   2       54.01       54.77    308.01 o 
  -1  13   2      275.65      283.07    325.45 o 
   0  13   2      451.29      419.03    398.24 o 
   1  13   2        9.40      371.84    293.79 o 
   2  13   2       36.18      864.31    324.06 o 
   3  13   2     3538.93     3145.54    597.36 o 
   4  13   2      908.56      926.55    406.90 o 
   5  13   2     4497.02     5082.36    662.29 o 
   6  13   2      563.75     1010.22    519.44 o 
   7  13   2     2030.56     2418.53    377.73 o 
   8  13   2      415.04      366.64    318.60 o 
   9  13   2     9188.15    10787.12    577.31 o 
 -29   0   3     3679.90     3729.75    390.25 o 
 -27   0   3     1290.22     1007.21    286.53 o 
 -25   0   3      582.64      723.75    253.83 o 
 -23   0   3      548.58      464.81    443.69 o 
 -21   0   3    11498.56    10391.12    818.12 o 
 -19   0   3     4396.56     4801.97    306.24 o 
 -17   0   3    44922.21    43925.57    889.93 o 
 -15   0   3     1327.98     1907.78    209.65 o 
 -13   0   3    76188.35    76591.68   1278.54 o 
 -11   0   3      630.90      563.17    151.11 o 
  -9   0   3    26145.27    28045.60    744.53 o 
  -7   0   3     9055.94     9302.36    359.28 o 
  -5   0   3     4458.77     3775.78    285.69 o 
  -3   0   3       26.32      -55.19     36.79 o 
  -1   0   3   289116.47   331296.88   5343.77 o 
   1   0   3      872.15      934.61     64.06 o 
   3   0   3    25564.47    28023.06    374.46 o 
   5   0   3    27276.84    28186.90    397.76 o 
   7   0   3     5478.84     4980.15    128.16 o 
   9   0   3     1944.69     2085.52     92.16 o 
  11   0   3    53215.10    53858.06    622.89 o 
  13   0   3     3480.29     3800.72    203.01 o 
  15   0   3    28429.36    27139.71    642.23 o 
  17   0   3    16424.43    15666.08    511.15 o 
  19   0   3     4132.07     4196.81    339.80 o 
  21   0   3      840.06      780.69    264.05 o 
  23   0   3      288.70      422.05    318.16 o 
  25   0   3     6409.72     6629.55    436.92 o 
  27   0   3     2362.79     2316.86    336.03 o 
 -29   1   3      380.67      476.53    201.88 o 
 -28   1   3     4120.38     4238.83    281.20 o 
 -27   1   3      155.46      113.20    177.98 o 
 -26   1   3       97.92      143.17    170.38 o 
 -25   1   3     6333.47     5969.81    282.83 o 
 -24   1   3     6302.52     6948.84    288.82 o 
 -23   1   3      167.59      371.90    159.62 o 
 -22   1   3     3666.97     3512.63    216.13 o 
 -21   1   3    13777.68    12617.26    426.99 o 
 -20   1   3     4432.27     4556.28    222.24 o 
 -19   1   3      131.61       25.32    128.80 o 
 -18   1   3     7149.56     6844.60    288.03 o 
 -17   1   3     1407.48     1497.48    153.84 o 
 -16   1   3     1014.28     1067.33    104.83 o 
 -15   1   3      462.56      439.38    100.59 o 
 -14   1   3     1207.18     1184.54    140.55 o 
 -13   1   3     3525.30     3345.52    139.50 o 
 -12   1   3      338.96      369.16     92.98 o 
 -11   1   3      663.41      894.62     98.97 o 
 -10   1   3    52058.69    53622.32    621.78 o 
  -9   1   3    13386.07    14207.02    273.11 o 
  -8   1   3    14389.92    14120.73    217.04 o 
  -7   1   3    14591.39    15281.73    193.03 o 
  -6   1   3    35879.77    37264.40    352.46 o 
  -5   1   3   175053.80   190573.81   1590.44 o 
  -4   1   3    36432.08    41331.33    411.12 o 
  -3   1   3      823.69     1055.21     46.22 o 
  -2   1   3     8956.18     8672.42    188.46 o 
  -1   1   3     5605.65     5839.87    170.57 o 
   0   1   3     4977.36     5150.14     62.78 o 
   1   1   3      793.14      766.94     53.17 o 
   2   1   3    27028.82    28851.30    334.89 o 
   3   1   3    93772.19   100620.84   1195.50 o 
   4   1   3    13177.18    13562.06    201.06 o 
   5   1   3    13945.47    14792.64    223.15 o 
   6   1   3     8360.34     8030.89    162.67 o 
   7   1   3    13812.24    13342.78    184.56 o 
   8   1   3      515.52      428.79     64.02 o 
   9   1   3     3368.19     3329.47    109.11 o 
  10   1   3     4295.55     4160.88    102.73 o 
  11   1   3    19722.08    20524.51    247.03 o 
  12   1   3    12155.40    11975.89    194.23 o 
  13   1   3     2131.53     2427.59    103.14 o 
  14   1   3      746.76      666.55    133.56 o 
  15   1   3      167.54      217.50     79.73 o 
  16   1   3      785.49      750.04    145.28 o 
  17   1   3     2574.12     2782.43    188.57 o 
  18   1   3     8014.21     7397.76    266.31 o 
  19   1   3    10923.31    10704.42    352.88 o 
  20   1   3      609.70      697.62    161.08 o 
  21   1   3      913.87     1117.47    250.11 o 
  22   1   3    11695.59    11538.33    410.55 o 
  23   1   3     3530.55     2926.97    264.57 o 
  24   1   3        8.19      165.02    197.62 o 
  25   1   3     2722.99     2193.73    259.53 o 
  26   1   3     4412.89     4070.34    315.72 o 
  27   1   3      244.32      489.59    226.00 o 
  28   1   3       42.37       34.46    219.07 o 
 -29   2   3        0.52      462.37    231.69 o 
 -28   2   3     6126.61     5896.90    358.95 o 
 -27   2   3      139.17      277.83    262.03 o 
 -26   2   3      363.75      307.34    195.74 o 
 -25   2   3      716.14      461.07    256.62 o 
 -24   2   3      249.16      124.47    158.75 o 
 -23   2   3        6.72      207.21    154.02 o 
 -22   2   3     1601.79     1623.46    178.26 o 
 -21   2   3      567.81      581.76    160.38 o 
 -20   2   3     3062.06     2859.56    256.17 o 
 -19   2   3      283.22      226.73    139.52 o 
 -18   2   3     5410.42     5547.64    259.95 o 
 -17   2   3     1507.58     1375.67    166.97 o 
 -16   2   3    50668.46    50537.79    654.35 o 
 -15   2   3      673.70      781.16    117.00 o 
 -14   2   3    21436.60    19973.90    507.79 o 
 -13   2   3     6944.36     6980.58    199.50 o 
 -12   2   3    34594.18    35930.29    475.51 o 
 -11   2   3     4397.69     4356.44     99.14 o 
 -10   2   3    17725.86    17606.36    280.05 o 
  -9   2   3     1932.95     1693.92     74.42 o 
  -8   2   3     3409.11     3682.44    101.01 o 
  -7   2   3       35.88       11.66     61.53 o 
  -6   2   3      840.66     1023.87     73.81 o 
  -5   2   3      275.78      571.15     87.47 o 
  -4   2   3     9717.69    10303.00    210.72 o 
  -3   2   3    16602.70    18287.24    251.17 o 
  -2   2   3      661.88      974.85     86.23 o 
  -1   2   3    54624.14    57841.07    640.83 o 
   0   2   3       49.02      -35.03     71.84 o 
   1   2   3      784.60     1037.31     68.95 o 
   2   2   3   105368.32   108866.50   1141.78 o 
   3   2   3      133.87      175.54     84.74 o 
   4   2   3     2131.25     2023.39    112.81 o 
   5   2   3     6388.46     6235.90    186.88 o 
   6   2   3    12827.48    12821.69    224.17 o 
   7   2   3      337.65      593.14    117.49 o 
   8   2   3     1931.17     1898.54    112.62 o 
   9   2   3      223.26      225.23     92.47 o 
  10   2   3    31869.37    31447.21    421.48 o 
  11   2   3    10066.78    10392.74    227.68 o 
  12   2   3     6337.49     6462.77    139.03 o 
  13   2   3      446.79      511.49     99.82 o 
  14   2   3    39330.72    38152.63    464.96 o 
  15   2   3     1307.42     1265.94    115.98 o 
  16   2   3     3963.69     4124.49    238.57 o 
  17   2   3     2022.59     1688.06    193.12 o 
  18   2   3     8666.56     7942.81    312.57 o 
  19   2   3      135.35      -30.74    157.68 o 
  20   2   3      584.43      452.00    172.40 o 
  21   2   3       34.32     -191.02    169.19 o 
  22   2   3     2764.23     2292.21    237.80 o 
  23   2   3      955.05      814.26    279.45 o 
  24   2   3       60.10       68.37    198.77 o 
  25   2   3     1885.29     1915.45    254.29 o 
  26   2   3     5696.24     4978.81    340.44 o 
  27   2   3      107.92      336.44    290.50 o 
 -28   3   3      216.54       70.49    213.51 o 
 -27   3   3      618.51      913.18    237.60 o 
 -26   3   3     1750.68     1424.15    234.96 o 
 -25   3   3    11457.73    11170.53    413.65 o 
 -24   3   3     1462.29     1834.91    226.15 o 
 -23   3   3     2201.99     2341.74    238.67 o 
 -22   3   3       38.26      314.36    232.24 o 
 -21   3   3    12661.08    11847.17    451.47 o 
 -20   3   3     7321.66     7546.44    417.72 o 
 -19   3   3       69.65      265.00    182.10 o 
 -18   3   3      459.06      436.04    190.46 o 
 -17   3   3      258.67      264.18    138.87 o 
 -16   3   3       76.05      205.13    139.01 o 
 -15   3   3     1141.25     1025.33    148.94 o 
 -14   3   3       45.38       43.13    128.98 o 
 -13   3   3    25881.96    26317.21    366.22 o 
 -12   3   3    23148.35    22181.17    323.24 o 
 -11   3   3       93.09      128.35     72.94 o 
 -10   3   3    12124.72    11926.81    197.94 o 
  -9   3   3    73828.95    75108.00    683.89 o 
  -8   3   3    28148.83    29047.11    345.23 o 
  -7   3   3       46.28       16.80     65.03 o 
  -6   3   3     5606.08     4964.69    139.40 o 
  -5   3   3    29409.32    29643.81    390.44 o 
  -4   3   3      208.49      141.84     94.34 o 
  -3   3   3     1797.24     1692.57    138.77 o 
  -2   3   3     1684.40     1549.45    119.43 o 
  -1   3   3      637.99      645.45    127.65 o 
   0   3   3     7622.48     7238.29    201.85 o 
   1   3   3        2.03      -62.87     72.67 o 
   2   3   3     7464.29     7608.18    205.70 o 
   3   3   3    30467.54    30317.12    395.79 o 
   4   3   3     5988.25     6745.59    297.25 o 
   5   3   3    14966.52    15244.44    298.76 o 
   6   3   3    60245.35    63264.59    833.56 o 
   7   3   3    82374.34    84883.62   1083.03 o 
   8   3   3     8400.02     8369.78    225.00 o 
   9   3   3      394.30      805.07    169.68 o 
  10   3   3    37482.34    37925.43    435.44 o 
  11   3   3     8518.15     7802.66    178.40 o 
  12   3   3      335.08      239.38    133.19 o 
  13   3   3     2191.39     2551.95    194.16 o 
  14   3   3      808.10      669.72    126.21 o 
  15   3   3     3208.42     3306.92    167.77 o 
  16   3   3        4.23     -164.08    117.33 o 
  17   3   3     3336.10     3265.12    223.88 o 
  18   3   3    11311.32    10720.23    357.88 o 
  19   3   3    10773.32    10430.67    371.74 o 
  20   3   3      408.30      751.30    185.92 o 
  21   3   3     1538.37     1627.06    254.95 o 
  22   3   3    10167.99     9593.13    380.04 o 
  23   3   3    11585.21    11734.46    414.58 o 
  24   3   3      436.07      347.78    206.00 o 
  25   3   3     1498.34     1471.76    244.58 o 
  26   3   3       14.66     -156.33    210.58 o 
  27   3   3      733.33      708.99    359.36 o 
 -28   4   3      122.03      229.65    228.75 o 
 -27   4   3      534.24      417.36    218.73 o 
 -26   4   3        1.43     -252.75    188.35 o 
 -25   4   3      490.12      516.92    213.58 o 
 -24   4   3      718.46      285.11    192.87 o 
 -23   4   3       13.75     -137.23    195.61 o 
 -22   4   3      222.18      260.55    261.89 o 
 -21   4   3    10954.52    10974.24    442.22 o 
 -20   4   3       23.74     -232.28    180.51 o 
 -19   4   3     1545.94      914.29    292.19 o 
 -18   4   3      134.78       15.43    146.59 o 
 -17   4   3    33467.21    32147.15    574.65 o 
 -16   4   3    11598.28    10767.71    414.72 o 
 -15   4   3        0.43     -141.31    130.68 o 
 -14   4   3     1007.31      846.05    109.48 o 
 -13   4   3    30705.90    30027.17    435.48 o 
 -12   4   3     1464.80     1828.63    451.42 o 
 -11   4   3       88.73      179.62     85.15 o 
 -10   4   3     1140.70     1298.64     93.86 o 
  -9   4   3      696.51      534.95     81.23 o 
  -8   4   3     1024.85     1125.63     91.98 o 
  -7   4   3       41.74       83.59     85.04 o 
  -6   4   3     7103.04     7764.27    477.16 o 
  -5   4   3    30574.44    31072.36    374.06 o 
  -4   4   3     2226.12     2186.15    139.65 o 
  -3   4   3      781.63      814.81    104.91 o 
  -2   4   3        4.99      -66.68     89.56 o 
  -1   4   3    75896.13    76034.44    856.65 o 
   0   4   3     2113.72     2066.51     85.25 o 
   1   4   3     9196.16     9166.82    159.25 o 
   2   4   3     2273.58     2704.96    143.70 o 
   3   4   3   140590.41   146708.11   1387.72 o 
   4   4   3       16.79       -9.48     82.51 o 
   5   4   3      824.49      755.48     97.65 o 
   6   4   3       46.19     -138.24     92.16 o 
   7   4   3        0.17       60.60    118.09 o 
   8   4   3     4651.93     4817.54    174.42 o 
   9   4   3     2965.90     3366.94    178.92 o 
  10   4   3       12.72      127.79    122.73 o 
  11   4   3    22377.93    21326.09    314.39 o 
  12   4   3      265.24      120.32     99.77 o 
  13   4   3     3142.12     3058.64    141.15 o 
  14   4   3     7423.25     6977.53    236.95 o 
  15   4   3    27119.48    26015.14    433.89 o 
  16   4   3       94.30     -198.61    132.41 o 
  17   4   3      198.45      -57.27    144.67 o 
  18   4   3       72.70      274.21    303.01 o 
  19   4   3     7167.05     6989.94    472.18 o 
  20   4   3        5.43      -35.10    172.33 o 
  21   4   3      486.17      500.04    276.00 o 
  22   4   3      666.32      510.86    317.32 o 
  23   4   3     1112.07     1320.47    229.81 o 
  24   4   3      148.13      211.17    201.85 o 
  25   4   3      775.84     1031.61    299.27 o 
  26   4   3       63.76      246.65    221.72 o 
 -27   5   3      464.45      356.54    232.23 o 
 -26   5   3     2365.50     2332.30    373.22 o 
 -25   5   3      428.88      553.09    274.87 o 
 -24   5   3     4474.67     4257.47    350.56 o 
 -23   5   3      334.63      523.86    231.08 o 
 -22   5   3     3059.13     2802.78    298.42 o 
 -21   5   3      763.83      800.64    237.08 o 
 -20   5   3     8780.33     8411.37    400.83 o 
 -19   5   3        1.36      302.94    192.76 o 
 -18   5   3      417.44      564.25    163.33 o 
 -17   5   3       25.21     -138.68    141.80 o 
 -16   5   3       85.77     -159.58    140.91 o 
 -15   5   3     4328.97     4025.34    223.91 o 
 -14   5   3       16.33       35.28    110.72 o 
 -13   5   3      416.20      715.16    199.93 o 
 -12   5   3     7049.98     6940.70    274.91 o 
 -11   5   3      702.99      606.24    118.31 o 
 -10   5   3    11484.27    11590.82    212.07 o 
  -9   5   3    22673.58    22284.41    322.16 o 
  -8   5   3    19607.09    19576.48    296.25 o 
  -7   5   3      184.43      318.22     97.65 o 
  -6   5   3    18997.74    19561.80    291.20 o 
  -5   5   3     4789.98     4540.93    174.57 o 
  -4   5   3    12747.43    12837.90    262.96 o 
  -3   5   3        1.63      -74.98     77.26 o 
  -2   5   3    14081.01    14019.80    228.30 o 
  -1   5   3      580.15      577.10     77.96 o 
   0   5   3     1026.91     1155.26     83.33 o 
   1   5   3     9577.75     9405.15    178.73 o 
   2   5   3     5830.09     5896.93    146.04 o 
   3   5   3    56989.25    55621.72    688.87 o 
   4   5   3    18358.74    17933.34    279.08 o 
   5   5   3      558.66      427.76     96.88 o 
   6   5   3    17812.89    16716.30    270.90 o 
   7   5   3    28471.34    26873.69    415.90 o 
   8   5   3      879.68      732.17    123.33 o 
   9   5   3     2142.83     2244.22    150.08 o 
  10   5   3    32517.38    31107.47    458.83 o 
  11   5   3      607.78      445.79    117.49 o 
  12   5   3     1646.04     1737.70    140.44 o 
  13   5   3     2254.17     2214.10    174.65 o 
  14   5   3     2298.77     1808.53    166.76 o 
  15   5   3     6057.72     5806.92    298.03 o 
  16   5   3      192.19      265.67    155.60 o 
  17   5   3       14.52       72.19    151.42 o 
  18   5   3     8008.99     7684.37    549.74 o 
  19   5   3     1075.09     1245.47    233.42 o 
  20   5   3      269.72      474.81    221.52 o 
  21   5   3     4071.86     3907.88    361.98 o 
  22   5   3     5794.02     6453.93    383.66 o 
  23   5   3      345.54      192.05    189.60 o 
  24   5   3      323.01      292.31    210.64 o 
  25   5   3     1622.81     1993.84    266.03 o 
  26   5   3      520.71      762.44    240.87 o 
 -26   6   3      668.65      288.76    272.40 o 
 -25   6   3        7.44       52.81    234.72 o 
 -24   6   3       63.80      165.46    232.08 o 
 -23   6   3       76.73     -300.42    200.28 o 
 -22   6   3      393.63      223.91    281.36 o 
 -21   6   3     1248.91     1081.21    252.51 o 
 -20   6   3     7122.89     7497.40    590.87 o 
 -19   6   3      143.19      478.64    218.71 o 
 -18   6   3     5686.97     6263.75    421.41 o 
 -17   6   3     3092.03     3202.88    407.01 o 
 -16   6   3    16569.75    16124.25    421.99 o 
 -15   6   3       20.53      155.58    156.08 o 
 -14   6   3    25925.44    25463.99    426.53 o 
 -13   6   3      938.31     1372.40    179.32 o 
 -12   6   3      611.34      539.25    129.95 o 
 -11   6   3     2109.24     2367.27    144.68 o 
 -10   6   3     4735.57     4816.80    271.31 o 
  -9   6   3      110.49      373.78     99.77 o 
  -8   6   3       20.44      -41.84    104.45 o 
  -7   6   3      871.70      843.79    114.62 o 
  -6   6   3    13534.17    12767.89    280.77 o 
  -5   6   3     2267.10     2363.66    150.71 o 
  -4   6   3    11380.21    11682.97    419.47 o 
  -3   6   3     1302.51     1276.79     99.73 o 
  -2   6   3    53254.21    53038.09    594.12 o 
  -1   6   3      831.89      820.88    117.15 o 
   0   6   3    35498.33    35343.95    429.98 o 
   1   6   3        0.73     -129.12     87.51 o 
   2   6   3    21955.92    22071.13    308.01 o 
   3   6   3     2863.23     2436.65    120.58 o 
   4   6   3    13964.32    13987.30    300.45 o 
   5   6   3     5729.61     6251.47    214.19 o 
   6   6   3      731.93      913.23    120.26 o 
   7   6   3      382.57      353.08    116.32 o 
   8   6   3       26.72       86.76    116.42 o 
   9   6   3      844.05     1133.91    173.56 o 
  10   6   3     1369.28     1345.99    153.16 o 
  11   6   3     2421.95     3103.66    207.43 o 
  12   6   3     3601.23     3533.95    240.42 o 
  13   6   3      498.91      427.26    127.06 o 
  14   6   3    10740.57    10938.90    311.03 o 
  15   6   3      543.64      539.87    171.38 o 
  16   6   3     7846.08     8150.12    327.84 o 
  17   6   3      123.92      325.51    165.54 o 
  18   6   3    12097.54    12078.46    477.37 o 
  19   6   3     2927.73     2493.73    285.88 o 
  20   6   3      245.65       77.39    238.08 o 
  21   6   3      342.23      256.39    232.08 o 
  22   6   3      372.39      145.29    208.58 o 
  23   6   3      629.59      674.92    211.41 o 
  24   6   3      122.30      121.69    208.61 o 
  25   6   3       13.43     -274.17    214.46 o 
 -25   7   3     3186.62     3292.12    370.75 o 
 -24   7   3      722.48     1009.79    275.43 o 
 -23   7   3       18.60     -328.63    229.32 o 
 -22   7   3     1977.49     1901.66    337.64 o 
 -21   7   3     6120.52     6483.23    400.94 o 
 -20   7   3     1315.74     1226.81    712.07 o 
 -19   7   3      341.56      473.80    178.22 o 
 -18   7   3      580.43      690.80    191.15 o 
 -17   7   3     1073.57     1325.61    193.46 o 
 -16   7   3      888.97     1203.92    258.00 o 
 -15   7   3      271.50       95.48    223.50 o 
 -14   7   3      126.18      169.30    139.13 o 
 -13   7   3     4185.81     4515.47    246.98 o 
 -12   7   3     7620.37     6988.68    250.85 o 
 -11   7   3        3.17      -46.23    139.33 o 
 -10   7   3     1992.40     2089.20    194.65 o 
  -9   7   3    47782.36    45573.89    628.97 o 
  -8   7   3     1020.44      945.64    154.77 o 
  -7   7   3      430.75       98.75    138.62 o 
  -6   7   3    10116.69     9721.91    237.13 o 
  -5   7   3    30900.38    30347.72    411.73 o 
  -4   7   3     1642.78     1495.73    121.46 o 
  -3   7   3      913.83     1062.64    108.70 o 
  -2   7   3     6216.92     5862.64    170.33 o 
  -1   7   3     1085.52     1038.72    104.99 o 
   0   7   3     3341.97     3418.90    140.05 o 
   1   7   3     1865.43     1952.06    143.73 o 
   2   7   3      703.62      742.15     95.39 o 
   3   7   3    29356.81    27954.55    536.77 o 
   4   7   3     7246.20     6987.18    281.98 o 
   5   7   3      689.16      409.54    168.56 o 
   6   7   3     6945.56     7068.96    252.89 o 
   7   7   3    22185.18    21426.42    357.01 o 
   8   7   3        3.10     -142.34    115.54 o 
   9   7   3     6733.96     6814.72    263.43 o 
  10   7   3    13046.47    12431.12    291.86 o 
  11   7   3     4040.53     4561.93    196.01 o 
  12   7   3      577.05      441.06    139.77 o 
  13   7   3     1763.67     1599.94    171.79 o 
  14   7   3     3143.91     3343.96    240.68 o 
  15   7   3      261.68      109.59    169.42 o 
  16   7   3     1060.52     1233.39    329.48 o 
  17   7   3     1550.33     2025.70    223.19 o 
  18   7   3     2541.82     2555.96    234.43 o 
  19   7   3     3538.63     3374.97    348.46 o 
  20   7   3      131.30      416.44    239.56 o 
  21   7   3     5496.40     6140.22    419.34 o 
  22   7   3      618.33      736.65    263.16 o 
  23   7   3     5152.81     5564.59    431.58 o 
  24   7   3        7.80      -79.47    219.84 o 
 -24   8   3      133.70     -353.17    235.45 o 
 -23   8   3      642.98      818.79    276.07 o 
 -22   8   3        7.82      -28.14    244.87 o 
 -21   8   3     3125.42     2777.19    321.69 o 
 -20   8   3      286.55       15.46    211.91 o 
 -19   8   3      100.62      312.24    191.00 o 
 -18   8   3     1823.91     1802.81    230.42 o 
 -17   8   3    11622.40    11780.20    639.29 o 
 -16   8   3      213.98      229.60    183.52 o 
 -15   8   3      354.53      143.47    176.86 o 
 -14   8   3     1066.09     1236.09    198.48 o 
 -13   8   3    11591.54    11915.81    324.89 o 
 -12   8   3     4043.14     3857.39    228.67 o 
 -11   8   3        1.20       55.06    204.93 o 
 -10   8   3     2913.85     2925.22    336.46 o 
  -9   8   3      745.55     1015.74    148.69 o 
  -8   8   3        4.55      145.97    167.44 o 
  -7   8   3      118.57     -139.20    123.78 o 
  -6   8   3    22726.32    21065.39    440.03 o 
  -5   8   3     2635.35     2968.31    172.83 o 
  -4   8   3     3047.06     3578.40    163.30 o 
  -3   8   3      817.64      766.02    115.98 o 
  -2   8   3      645.11      369.69    151.65 o 
  -1   8   3    38123.89    35883.78    689.15 o 
   0   8   3     4124.36     3845.38    202.11 o 
   1   8   3     4532.85     4771.95    220.91 o 
   2   8   3     1349.94     1309.71    194.31 o 
   3   8   3    20204.55    18852.02    386.86 o 
   4   8   3     2608.98     2764.01    195.13 o 
   5   8   3     1642.94     1443.02    179.79 o 
   6   8   3     7088.19     6479.28    257.46 o 
   7   8   3      588.18      543.29    188.06 o 
   8   8   3     4326.96     4316.70    193.88 o 
   9   8   3     2099.77     2214.43    165.11 o 
  10   8   3     5989.31     5903.59    272.63 o 
  11   8   3     7813.27     7616.08    276.79 o 
  12   8   3      197.48      471.68    152.56 o 
  13   8   3     1961.02     1909.11    193.28 o 
  14   8   3      585.00      323.80    166.02 o 
  15   8   3     9993.64     9684.55    384.87 o 
  16   8   3      690.22      910.81    179.80 o 
  17   8   3      712.53      601.25    244.76 o 
  18   8   3     1132.92     1478.09    217.07 o 
  19   8   3     1547.73     2058.78    296.45 o 
  20   8   3     1573.81     1197.14    286.08 o 
  21   8   3       72.23      -81.28    239.91 o 
  22   8   3      320.14       38.96    241.81 o 
 -22   9   3      890.15      720.64    293.65 o 
 -21   9   3     2266.89     2117.63    316.79 o 
 -20   9   3     2758.83     3296.03    347.32 o 
 -19   9   3        7.00      153.34    197.50 o 
 -18   9   3       61.81       15.97    280.26 o 
 -17   9   3      419.52      344.75    194.81 o 
 -16   9   3      315.22      108.61    181.54 o 
 -15   9   3     1200.99     1115.75    212.54 o 
 -14   9   3     3401.55     3173.96    256.89 o 
 -13   9   3     3102.52     3225.54    193.58 o 
 -12   9   3     9706.45     9651.14    452.99 o 
 -11   9   3       27.70      114.82    172.02 o 
 -10   9   3     7045.03     7128.25    318.05 o 
  -9   9   3     1962.04     2302.62    300.41 o 
  -8   9   3     9328.61     9198.33    439.62 o 
  -7   9   3       95.17     -138.92    223.16 o 
  -6   9   3     7198.72     7465.69    417.70 o 
  -5   9   3        4.75     -223.25    230.75 o 
  -4   9   3     2103.65     2039.84    287.48 o 
  -3   9   3     2625.38     2729.73    192.90 o 
  -2   9   3     2012.00     2060.09    182.77 o 
  -1   9   3     1045.99      880.99    174.32 o 
   0   9   3      134.64      346.41    149.52 o 
   1   9   3        6.22       68.92    141.83 o 
   2   9   3     4175.90     3916.90    218.13 o 
   3   9   3        6.31       55.44    137.94 o 
   4   9   3     1258.57      831.25    168.18 o 
   5   9   3      837.52      752.93    173.25 o 
   6   9   3    25224.91    24294.34    466.16 o 
   7   9   3      716.01      667.85    229.30 o 
   8   9   3     5326.38     5557.90    283.68 o 
   9   9   3     1679.14     1418.76    205.87 o 
  10   9   3    12064.02    11566.26    383.12 o 
  11   9   3     1835.69     1692.35    295.58 o 
  12   9   3      621.39      631.48    232.42 o 
  13   9   3      412.35      123.41    183.39 o 
  14   9   3      145.68      174.61    159.39 o 
  15   9   3        7.66       26.17    238.67 o 
  16   9   3       77.54      167.09    170.59 o 
  17   9   3        1.13     -146.89    168.96 o 
  18   9   3     5969.22     6639.87    435.48 o 
  19   9   3     2160.80     2885.68    328.16 o 
  20   9   3      441.32      826.50    247.11 o 
  21   9   3       20.52       55.04    232.19 o 
 -20  10   3     2770.37     3226.73    359.41 o 
 -19  10   3      236.54      433.88    215.07 o 
 -18  10   3     2261.89     2297.76    258.70 o 
 -17  10   3     3337.72     3518.13    288.92 o 
 -16  10   3     8389.42     8885.84    477.23 o 
 -15  10   3      130.15      218.72    258.94 o 
 -14  10   3     3881.52     3887.50    360.54 o 
 -13  10   3       42.87      445.73    249.75 o 
 -12  10   3     2525.99     2486.76    305.48 o 
 -11  10   3      534.01      461.46    264.09 o 
 -10  10   3      629.94      713.30    335.47 o 
  -9  10   3     1737.68     1288.33    283.44 o 
  -8  10   3      924.89      902.95    393.91 o 
  -7  10   3     1026.62      969.63    266.96 o 
  -6  10   3     4442.36     4691.66    375.86 o 
  -5  10   3        5.97      228.97    263.72 o 
  -4  10   3     9097.55     9143.83    627.66 o 
  -3  10   3     1349.35     1452.62    293.79 o 
  -2  10   3    16151.46    15069.82    550.54 o 
  -1  10   3     7179.52     7455.57    441.90 o 
   0  10   3     4145.02     4288.43    382.61 o 
   1  10   3       10.52      504.26    283.02 o 
   2  10   3    21055.31    20528.69    662.29 o 
   3  10   3       82.93     -151.27    512.95 o 
   4  10   3     3242.58     3640.91    357.49 o 
   5  10   3     2728.87     2932.09    238.71 o 
   6  10   3     1176.29     1257.87    208.70 o 
   7  10   3     1694.96     1551.32    239.13 o 
   8  10   3       82.50       63.31    174.53 o 
   9  10   3     3102.09     3005.35    245.01 o 
  10  10   3    10619.41    10332.99    392.06 o 
  11  10   3     1369.61     1622.08    254.79 o 
  12  10   3     2715.70     3015.96    313.67 o 
  13  10   3     1164.13     1285.27    270.77 o 
  14  10   3    14199.77    13421.79    383.99 o 
  15  10   3     3954.28     3799.02    251.91 o 
  16  10   3      397.10      599.48    243.04 o 
  17  10   3      364.74      577.87    194.94 o 
  18  10   3     1924.19     1900.37    231.51 o 
  19  10   3     2123.94     2221.78    288.49 o 
 -18  11   3      717.91      671.90    303.84 o 
 -17  11   3       16.93       95.62    456.68 o 
 -16  11   3     1140.34     1462.38    319.24 o 
 -15  11   3        5.76     -299.92    249.33 o 
 -14  11   3      934.45      679.00    510.79 o 
 -13  11   3     4926.36     4591.35    378.62 o 
 -12  11   3       79.81      280.27    272.48 o 
 -11  11   3      571.76      521.63    282.70 o 
 -10  11   3     1387.08     1522.37    296.19 o 
  -9  11   3     6469.07     6914.25    440.44 o 
  -8  11   3      318.42      205.23    278.60 o 
  -7  11   3       34.33      151.11    267.48 o 
  -6  11   3     4098.72     4719.92    577.88 o 
  -5  11   3     6610.63     6668.66    497.80 o 
  -4  11   3      376.64      542.14    276.89 o 
  -3  11   3      434.09      434.15    294.41 o 
  -2  11   3       17.11       23.73    404.73 o 
  -1  11   3      102.29       58.83    264.43 o 
   0  11   3       68.53        0.85    266.08 o 
   1  11   3      459.82      303.88    271.95 o 
   2  11   3       62.64      196.71    283.02 o 
   3  11   3     5790.31     4792.37    380.85 o 
   4  11   3     1422.36     1717.98    325.71 o 
   5  11   3     1347.17     1720.13    310.66 o 
   6  11   3      283.42      380.04    255.57 o 
   7  11   3     9707.83     9769.77    510.47 o 
   8  11   3        9.16      266.64    258.63 o 
   9  11   3      239.16      389.06    267.18 o 
  10  11   3       44.23      163.95    279.75 o 
  11  11   3     2574.70     2556.87    370.10 o 
  12  11   3     1080.79     2350.48    497.80 o 
  13  11   3        6.39      471.83    424.21 o 
  14  11   3      217.60      673.08    322.49 o 
  15  11   3       54.15      352.80    274.87 o 
  16  11   3      786.54      926.52    301.20 o 
 -15  12   3       33.65       20.25    279.75 o 
 -14  12   3      110.60      428.12    456.68 o 
 -13  12   3     5928.30     7048.27    460.39 o 
 -12  12   3      340.87       95.23    467.50 o 
 -11  12   3      373.69      292.37    303.16 o 
 -10  12   3      117.15     1051.25    306.61 o 
  -9  12   3     1384.52      995.71    428.54 o 
  -8  12   3      105.00     -104.21    266.24 o 
  -7  12   3      113.23      443.18    389.58 o 
  -6  12   3     2459.09     2301.91    625.50 o 
  -5  12   3     5364.06     6028.99    449.73 o 
  -4  12   3      857.26     1145.02    312.03 o 
  -3  12   3      482.20      726.53    774.84 o 
  -2  12   3     2091.64     1928.72    653.63 o 
  -1  12   3    10704.51    10842.66    543.24 o 
   0  12   3      737.91     1303.88    322.39 o 
   1  12   3      169.38      477.68    313.73 o 
   2  12   3     2059.03     1676.49    335.07 o 
   3  12   3     3627.68     3575.63    391.64 o 
   4  12   3     2637.47     2164.33    357.77 o 
   5  12   3     1715.49     1884.28    335.15 o 
   6  12   3      145.54      570.22    305.67 o 
   7  12   3     1232.59     1378.03    334.65 o 
   8  12   3      283.57      841.67    305.35 o 
   9  12   3        3.16      142.98    286.53 o 
  10  12   3     1566.92     2516.51    353.28 o 
  11  12   3     3506.36     4034.34    606.02 o 
  12  12   3       24.56      116.87    402.57 o 
  13  12   3      198.98      173.15    450.18 o 
 -10  13   3    10554.65    11099.78    565.36 o 
  -9  13   3      306.37      983.56    664.45 o 
  -8  13   3     3541.57     2777.15    394.39 o 
  -7  13   3       46.96     -236.36    339.80 o 
  -6  13   3     4800.48     5003.53    549.74 o 
  -5  13   3       87.93      363.86    350.62 o 
  -4  13   3     1941.37     2903.07    385.34 o 
  -3  13   3     1046.09     1097.05    329.70 o 
  -2  13   3      159.04      534.63    322.89 o 
  -1  13   3      126.52      528.94    722.89 o 
   0  13   3      269.09      143.62    300.09 o 
   1  13   3     2621.70     3427.59    411.68 o 
   2  13   3     3775.35     3797.50    428.54 o 
   3  13   3      880.71     1327.55    452.35 o 
   4  13   3     2586.45     2920.44    515.11 o 
   5  13   3       40.17      -85.58    293.65 o 
   6  13   3     3478.76     4071.02    781.33 o 
   7  13   3       39.49     1079.20    341.34 o 
   8  13   3     2326.44     2190.71    379.52 o 
   9  13   3      549.54      669.55    396.08 o 
 -28   0   4     6915.33     8044.36    486.41 o 
 -26   0   4      847.56      984.24    303.01 o 
 -24   0   4     1917.18     2323.29    383.09 o 
 -22   0   4      200.57       30.55    211.91 o 
 -20   0   4    18656.67    18380.41    562.48 o 
 -18   0   4      105.22       -1.26    294.35 o 
 -16   0   4    43068.32    41292.82    829.80 o 
 -14   0   4     1818.33     1957.50    174.69 o 
 -12   0   4    15912.90    16335.68    437.20 o 
 -10   0   4      633.38      588.70    181.81 o 
  -8   0   4    17948.41    20474.71    562.73 o 
  -6   0   4     3975.45     4871.61    200.65 o 
  -4   0   4    20662.99    21422.70    575.72 o 
  -2   0   4     2589.47     3020.77    100.09 o 
   0   0   4   288894.66   296190.41   7523.25 o 
   2   0   4     1617.29     1526.19     75.91 o 
   4   0   4     6632.49     6156.16    162.42 o 
   6   0   4     4998.49     5181.13    133.85 o 
   8   0   4     3607.57     3169.92    115.84 o 
  10   0   4     6969.21     7061.51    163.44 o 
  12   0   4    44870.88    44805.84    658.10 o 
  14   0   4     3574.27     3285.14    178.66 o 
  16   0   4    26058.82    25851.84    653.29 o 
  18   0   4     1540.88     1374.79    232.34 o 
  20   0   4      651.76      496.55    228.02 o 
  22   0   4     2366.11     2412.70    303.01 o 
  24   0   4     3077.41     2856.18    338.72 o 
  26   0   4     2152.75     2359.74    428.54 o 
 -29   1   4     1365.23     1422.10    224.93 o 
 -28   1   4     2012.76     2372.93    234.44 o 
 -27   1   4     1904.28     1779.66    222.21 o 
 -26   1   4       11.67       15.02    158.09 o 
 -25   1   4     1357.13     1244.56    189.77 o 
 -24   1   4     2947.41     3009.27    222.68 o 
 -23   1   4     8848.94     8757.14    304.13 o 
 -22   1   4       76.18      -41.53    139.81 o 
 -21   1   4        6.38     -113.24    132.49 o 
 -20   1   4     7111.33     7197.52    274.00 o 
 -19   1   4    11140.49    11073.66    309.68 o 
 -18   1   4      199.00      169.54    138.70 o 
 -17   1   4     2241.29     2681.38    173.25 o 
 -16   1   4       68.14        0.65    104.34 o 
 -15   1   4      722.73     1013.13    114.13 o 
 -14   1   4     1684.66     1903.86    124.40 o 
 -13   1   4      832.43      801.64     96.83 o 
 -12   1   4    24757.10    24252.96    351.99 o 
 -11   1   4     6845.19     6627.55    161.82 o 
 -10   1   4      227.99      185.80     73.64 o 
  -9   1   4    19505.56    18862.40    268.99 o 
  -8   1   4    22470.74    22858.79    278.60 o 
  -7   1   4      193.06      263.43     59.96 o 
  -6   1   4      604.26      532.60     67.54 o 
  -5   1   4    30353.78    33292.17    393.16 o 
  -4   1   4     9347.52    11291.03    151.74 o 
  -3   1   4    19913.81    21141.36    208.06 o 
  -2   1   4     8220.50     9019.88    136.90 o 
  -1   1   4    11349.69    12399.36    177.19 o 
   0   1   4    28130.00    29459.12    294.50 o 
   1   1   4    20827.67    21139.10    232.30 o 
   2   1   4    57890.66    58877.27    571.52 o 
   3   1   4    58443.14    61672.06    665.47 o 
   4   1   4    53075.78    55077.89    600.00 o 
   5   1   4    19476.06    19384.04    244.48 o 
   6   1   4        5.84      -93.87     62.58 o 
   7   1   4    45672.20    44379.96    471.51 o 
   8   1   4    22660.12    22794.39    287.37 o 
   9   1   4     6762.13     7039.00    184.87 o 
  10   1   4     3357.78     3321.60    157.77 o 
  11   1   4     2624.58     2569.42     89.75 o 
  12   1   4     4555.59     4269.04    111.09 o 
  13   1   4     1228.95     1498.24    117.36 o 
  14   1   4      182.46      211.45     83.23 o 
  15   1   4    14835.16    14378.78    230.40 o 
  16   1   4     2595.31     2617.84    279.91 o 
  17   1   4       88.74       65.93    135.29 o 
  18   1   4     4135.59     4163.31    219.64 o 
  19   1   4     3632.36     3709.05    295.34 o 
  20   1   4    10403.79     9820.62    319.57 o 
  21   1   4      487.09      867.29    198.81 o 
  22   1   4     3538.96     3496.94    268.83 o 
  23   1   4     3293.05     3531.35    312.00 o 
  24   1   4     1561.53     1688.47    239.74 o 
  25   1   4      668.80      297.52    211.67 o 
  26   1   4      770.16      863.41    241.87 o 
  27   1   4     1136.53     1629.67    263.17 o 
 -29   2   4     1444.55     1582.62    290.16 o 
 -28   2   4      274.43      436.76    215.27 o 
 -27   2   4     4075.19     3769.81    410.04 o 
 -26   2   4        7.95     -164.94    183.05 o 
 -25   2   4      501.14      663.99    183.55 o 
 -24   2   4     2782.97     2516.47    209.62 o 
 -23   2   4       70.81       15.00    148.68 o 
 -22   2   4      687.10      560.16    155.23 o 
 -21   2   4      742.80      854.21    151.39 o 
 -20   2   4        6.16      -49.02    136.76 o 
 -19   2   4    16322.71    15133.61    412.07 o 
 -18   2   4     1539.60     1580.47    186.20 o 
 -17   2   4    29600.59    28181.52    435.94 o 
 -16   2   4     2782.04     3028.94    157.09 o 
 -15   2   4    26925.02    26797.52    507.96 o 
 -14   2   4      296.17      322.65    109.43 o 
 -13   2   4    30937.83    30484.65    427.65 o 
 -12   2   4      153.65      196.22     72.74 o 
 -11   2   4    23123.66    24052.21    265.13 o 
 -10   2   4    10969.13    11717.31    168.97 o 
  -9   2   4      318.65      258.52     60.60 o 
  -8   2   4       13.10      -85.06     56.71 o 
  -7   2   4     2982.97     3579.59     99.62 o 
  -6   2   4    15040.47    15726.68    300.53 o 
  -5   2   4    43163.88    42696.24    567.99 o 
  -4   2   4      109.23      101.99     60.33 o 
  -3   2   4    18431.59    19682.91    270.19 o 
  -2   2   4     2202.44     2526.29    229.96 o 
  -1   2   4      168.85      290.69     81.85 o 
   0   2   4    20830.34    22903.16    231.82 o 
   1   2   4    34667.57    37437.11    389.11 o 
   2   2   4     1033.15     1254.26     92.47 o 
   3   2   4     9888.22    10934.46    223.05 o 
   4   2   4    17073.21    16689.87    291.48 o 
   5   2   4    28541.79    29316.00    434.15 o 
   6   2   4    21824.50    22478.13    315.79 o 
   7   2   4       33.44       25.74     77.46 o 
   8   2   4     1934.36     2009.33    115.53 o 
   9   2   4      947.88      973.42    104.08 o 
  10   2   4      363.32      427.73     95.44 o 
  11   2   4    34663.77    33960.71    460.35 o 
  12   2   4     6286.32     6346.68    257.91 o 
  13   2   4     4873.21     4934.73    167.68 o 
  14   2   4     2092.95     2242.55    138.55 o 
  15   2   4    31544.63    30657.22    407.93 o 
  16   2   4     5415.02     5564.80    260.08 o 
  17   2   4     1515.17     1462.38    185.45 o 
  18   2   4      263.86      145.60    161.41 o 
  19   2   4     2559.55     2465.17    221.86 o 
  20   2   4     2151.41     1943.96    222.34 o 
  21   2   4        9.56       22.82    171.08 o 
  22   2   4     1022.04     1331.12    271.89 o 
  23   2   4     1271.71     1056.07    243.88 o 
  24   2   4      270.78      239.59    206.59 o 
  25   2   4      143.08       99.10    200.89 o 
  26   2   4     1067.44     1005.84    245.65 o 
  27   2   4    10980.16    11718.87    513.46 o 
 -29   3   4       10.84      -26.88    205.20 o 
 -28   3   4     1638.16     1169.69    242.17 o 
 -27   3   4      513.82      971.81    242.31 o 
 -26   3   4      916.85     1231.80    228.50 o 
 -25   3   4     3746.81     4152.32    289.24 o 
 -24   3   4     9549.14     9088.44    371.00 o 
 -23   3   4     1762.91     1551.04    269.68 o 
 -22   3   4      276.62      423.09    218.08 o 
 -21   3   4     6257.63     6100.80    342.81 o 
 -20   3   4     5545.51     5233.71    310.39 o 
 -19   3   4        8.62       76.50    176.82 o 
 -18   3   4     4602.22     4618.26    282.82 o 
 -17   3   4     1211.78     1224.14    235.89 o 
 -16   3   4       38.53      -41.53    128.81 o 
 -15   3   4       61.87        8.70    125.19 o 
 -14   3   4     3629.13     3879.97    133.45 o 
 -13   3   4     3893.51     3638.92    119.83 o 
 -12   3   4    26719.01    25075.22    381.01 o 
 -11   3   4     3139.12     3318.01    116.72 o 
 -10   3   4       17.82       14.15     70.11 o 
  -9   3   4    17626.37    17372.65    226.58 o 
  -8   3   4    83831.89    88011.33    785.09 o 
  -7   3   4    30244.67    31097.85    359.46 o 
  -6   3   4       80.92       36.58     45.65 o 
  -5   3   4     9800.02    10442.22    203.57 o 
  -4   3   4     2230.11     2602.01    116.84 o 
  -3   3   4     5779.81     5772.61    190.94 o 
  -2   3   4     2253.62     2665.04    134.02 o 
  -1   3   4      831.55     1089.52     82.09 o 
   0   3   4    16379.70    16285.54    311.97 o 
   1   3   4     1178.46     1368.80     93.98 o 
   2   3   4    20344.38    20781.08    298.84 o 
   3   3   4    10825.93    11288.67    213.11 o 
   4   3   4    82882.23    85842.23    946.58 o 
   5   3   4    13509.42    14092.86    282.93 o 
   6   3   4    11196.80    11393.15    366.29 o 
   7   3   4    32839.96    32754.86    502.96 o 
   8   3   4    39010.94    38727.41    537.32 o 
   9   3   4      800.00     1054.82    110.82 o 
  10   3   4     7870.43     7877.95    210.05 o 
  11   3   4    10717.38    10627.64    248.36 o 
  12   3   4     7770.71     8069.53    209.86 o 
  13   3   4      118.58       77.65     92.05 o 
  14   3   4       20.94      -44.54    110.34 o 
  15   3   4      101.31      263.53    110.04 o 
  16   3   4       47.31     -157.87    105.25 o 
  17   3   4      622.40      358.04    163.64 o 
  18   3   4     4854.33     4894.85    268.41 o 
  19   3   4     6763.46     6606.30    302.90 o 
  20   3   4     5311.32     5495.62    288.29 o 
  21   3   4       13.06      124.79    178.21 o 
  22   3   4     2812.23     2802.84    295.37 o 
  23   3   4     5559.85     5397.15    311.93 o 
  24   3   4     6421.15     5906.99    379.15 o 
  25   3   4       47.21      257.83    206.69 o 
  26   3   4       16.18     -205.58    211.40 o 
  27   3   4      494.65      -81.00    222.11 o 
 -28   4   4     4620.95     4728.01    331.22 o 
 -27   4   4       18.76     -239.82    186.46 o 
 -26   4   4      231.00       59.14    191.77 o 
 -25   4   4      168.13      241.86    193.13 o 
 -24   4   4       58.17      111.05    212.58 o 
 -23   4   4      185.48       97.67    206.59 o 
 -22   4   4        4.29      204.63    191.28 o 
 -21   4   4       44.10      -23.70    192.18 o 
 -20   4   4    11849.90    11220.37    439.22 o 
 -19   4   4        3.15      236.61    222.93 o 
 -18   4   4       33.76      204.62    151.60 o 
 -17   4   4     2620.43     2531.21    193.90 o 
 -16   4   4    38090.30    35424.56    688.35 o 
 -15   4   4       14.71      177.45    140.48 o 
 -14   4   4      930.71      934.95    110.51 o 
 -13   4   4      683.35      735.17     97.56 o 
 -12   4   4    67653.56    66641.66    693.48 o 
 -11   4   4      276.89      613.07     91.63 o 
 -10   4   4     2180.17     2455.92    145.83 o 
  -9   4   4     4320.25     4441.82    128.41 o 
  -8   4   4     3692.24     3775.80    118.56 o 
  -7   4   4     6345.50     6761.62    201.22 o 
  -6   4   4     3804.16     4086.32    188.29 o 
  -5   4   4    19916.61    21188.24    292.84 o 
  -4   4   4   106306.68   108222.22   1183.39 o 
  -3   4   4     2773.96     3102.64    155.28 o 
  -2   4   4    14921.00    16461.03    322.97 o 
  -1   4   4     1148.91     1109.71     70.76 o 
   0   4   4    64152.83    66673.52    901.74 o 
   1   4   4      333.31      174.13    108.42 o 
   2   4   4    12892.35    12572.16    241.64 o 
   3   4   4      616.30      567.62    118.71 o 
   4   4   4    17014.41    18087.17    301.41 o 
   5   4   4     4831.99     5080.57    179.20 o 
   6   4   4      119.08      107.19    100.29 o 
   7   4   4      370.50      536.21    126.64 o 
   8   4   4     2443.98     2136.15    181.81 o 
   9   4   4       65.60     -106.81     99.86 o 
  10   4   4     5434.94     5606.50    196.44 o 
  11   4   4       15.51     -122.44     94.45 o 
  12   4   4    18573.77    18906.68    299.96 o 
  13   4   4      210.72       26.26    138.92 o 
  14   4   4     2866.69     2993.41    172.21 o 
  15   4   4     5507.72     5638.76    217.54 o 
  16   4   4     8909.50     8449.92    262.50 o 
  17   4   4     1408.87     1174.65    182.98 o 
  18   4   4     3227.22     3372.86    305.26 o 
  19   4   4       96.53      171.90    165.16 o 
  20   4   4     2692.27     2351.27    231.42 o 
  21   4   4      177.49       90.03    189.50 o 
  22   4   4      571.73      243.59    190.06 o 
  23   4   4      315.82      203.66    196.13 o 
  24   4   4     1734.71     1583.01    244.18 o 
  25   4   4      146.99       38.59    216.59 o 
  26   4   4     1651.35     2138.69    285.85 o 
 -27   5   4      610.82      784.60    235.30 o 
 -26   5   4      404.73      238.37    211.12 o 
 -25   5   4     1595.68     1785.20    664.45 o 
 -24   5   4     4925.95     4624.51    729.38 o 
 -23   5   4     7280.70     7433.99    417.60 o 
 -22   5   4      434.14        1.04    209.25 o 
 -21   5   4     2633.43     2444.58    282.82 o 
 -20   5   4      350.52      172.64    194.43 o 
 -19   5   4     4715.05     4372.15    312.03 o 
 -18   5   4     6050.41     6164.48    292.72 o 
 -17   5   4      741.53      675.73    162.92 o 
 -16   5   4        7.94       10.26    142.51 o 
 -15   5   4       43.87      178.33    147.32 o 
 -14   5   4     1853.76     1925.35    144.95 o 
 -13   5   4    17199.41    16620.61    313.86 o 
 -12   5   4     4634.63     5327.33    182.75 o 
 -11   5   4     4851.00     4882.79    161.00 o 
 -10   5   4       19.32      -52.55     86.67 o 
  -9   5   4    13252.65    13241.37    221.04 o 
  -8   5   4     1739.41     1621.63    133.17 o 
  -7   5   4    19343.13    19446.05    295.69 o 
  -6   5   4     1836.66     1973.00    116.02 o 
  -5   5   4    24763.70    24918.79    385.27 o 
  -4   5   4    14063.86    13939.75    324.27 o 
  -3   5   4      142.25      102.33    104.76 o 
  -2   5   4      458.89      570.56     77.52 o 
  -1   5   4     5683.53     5673.12    138.04 o 
   0   5   4       39.23     -147.28     98.19 o 
   1   5   4      955.96     1010.73    123.08 o 
   2   5   4     1123.95     1199.28    123.36 o 
   3   5   4     9544.58     9738.51    210.92 o 
   4   5   4    19885.55    20010.83    298.89 o 
   5   5   4    16019.93    16375.60    269.54 o 
   6   5   4      638.76      773.55    105.34 o 
   7   5   4    20909.17    19619.55    348.17 o 
   8   5   4     8175.63     8272.87    235.40 o 
   9   5   4     5023.41     5489.74    209.92 o 
  10   5   4      203.08      369.35    126.81 o 
  11   5   4    10404.33    10051.01    234.49 o 
  12   5   4     1583.50     1373.42    129.64 o 
  13   5   4      545.94      561.35    116.87 o 
  14   5   4      278.76      269.99    133.86 o 
  15   5   4        8.94      -95.18    134.81 o 
  16   5   4     1919.05     2046.92    256.63 o 
  17   5   4       10.69      164.71    160.18 o 
  18   5   4       42.28        1.62    266.21 o 
  19   5   4    11758.21    11813.49   1086.50 o 
  20   5   4     3993.97     4945.53    407.60 o 
  21   5   4     1865.67     1910.32    229.87 o 
  22   5   4     1984.76     2247.45    246.42 o 
  23   5   4     5850.77     5808.30    546.04 o 
  24   5   4      504.52      777.21    233.54 o 
  25   5   4      290.32     -115.30    209.72 o 
 -26   6   4      508.99      902.72    315.99 o 
 -25   6   4        9.21      -80.43    236.85 o 
 -24   6   4       53.90      155.61    241.57 o 
 -23   6   4      487.40      263.64    225.51 o 
 -22   6   4        7.70      184.94    221.52 o 
 -21   6   4      862.80      896.61    374.43 o 
 -20   6   4     1432.50     1653.04    267.50 o 
 -19   6   4    12386.14    12231.18    436.06 o 
 -18   6   4       54.08       20.19    157.13 o 
 -17   6   4     6376.89     6770.39    287.33 o 
 -16   6   4       34.67      212.71    261.05 o 
 -15   6   4    14822.84    14229.17    390.12 o 
 -14   6   4      106.82      251.24    132.77 o 
 -13   6   4    14219.34    13619.03    423.61 o 
 -12   6   4      483.95      702.06    177.13 o 
 -11   6   4       24.53     -114.34     95.98 o 
 -10   6   4      207.59      227.36     98.09 o 
  -9   6   4     2268.62     2158.91    158.79 o 
  -8   6   4       33.94      -49.63    103.14 o 
  -7   6   4     5532.74     5309.01    235.51 o 
  -6   6   4     1621.54     1696.38    148.03 o 
  -5   6   4    11451.16    11187.92    268.34 o 
  -4   6   4     5685.36     5346.92    170.02 o 
  -3   6   4    12157.40    11665.76    219.81 o 
  -2   6   4       86.05       25.72    105.65 o 
  -1   6   4    84788.21    82701.26    860.30 o 
   0   6   4     6087.84     5880.78    163.38 o 
   1   6   4     5631.23     5798.90    211.39 o 
   2   6   4     2513.51     2593.10    157.77 o 
   3   6   4    44307.99    42676.94    592.50 o 
   4   6   4       14.60       66.63    124.94 o 
   5   6   4        0.92     -150.57    100.68 o 
   6   6   4     1516.27     1257.16    122.91 o 
   7   6   4     1585.60     1561.92    136.75 o 
   8   6   4      246.62      407.32     97.77 o 
   9   6   4      909.88      943.61    131.24 o 
  10   6   4     6835.35     6666.04    215.87 o 
  11   6   4    22915.90    21995.60    417.55 o 
  12   6   4      555.85      528.20    129.67 o 
  13   6   4    11582.35    11261.47    264.53 o 
  14   6   4       49.93       35.43    137.72 o 
  15   6   4    13201.17    12944.01    400.49 o 
  16   6   4     6550.75     6688.64    289.63 o 
  17   6   4      709.71      756.94    185.77 o 
  18   6   4       86.07      245.49    212.58 o 
  19   6   4        8.49      -16.22    238.08 o 
  20   6   4      645.93      156.69    232.38 o 
  21   6   4       51.91      -43.87    188.75 o 
  22   6   4      788.31      632.62    217.02 o 
  23   6   4      254.96      245.17    209.66 o 
  24   6   4      142.59      238.46    218.53 o 
 -25   7   4      863.37     1284.27    284.71 o 
 -24   7   4     9432.25     9578.34   1114.64 o 
 -23   7   4      456.43      170.35    234.14 o 
 -22   7   4        2.13       41.95    688.26 o 
 -21   7   4     3840.77     4079.09    338.21 o 
 -20   7   4     3233.30     2836.23    288.66 o 
 -19   7   4      142.21      -35.12    172.30 o 
 -18   7   4      552.18      594.51    347.24 o 
 -17   7   4     2834.25     2782.11    230.85 o 
 -16   7   4     2268.24     2134.57    227.40 o 
 -15   7   4     6034.50     5620.41    276.60 o 
 -14   7   4      571.36      452.38    142.79 o 
 -13   7   4     5274.87     5238.55    219.82 o 
 -12   7   4     4063.95     3993.47    178.34 o 
 -11   7   4     5656.57     5746.31    206.77 o 
 -10   7   4     4834.11     4968.50    219.99 o 
  -9   7   4     6158.36     6385.92    274.55 o 
  -8   7   4    24014.54    23440.60    414.49 o 
  -7   7   4      714.64      485.16    146.81 o 
  -6   7   4      225.15      323.54    111.34 o 
  -5   7   4    10229.81     9505.38    226.11 o 
  -4   7   4    41830.38    41362.33    511.64 o 
  -3   7   4      434.52      331.81     97.36 o 
  -2   7   4      412.16      449.15     95.56 o 
  -1   7   4      455.71      481.01     86.40 o 
   0   7   4      228.07      181.56    121.23 o 
   1   7   4     7231.41     7143.48    247.82 o 
   2   7   4     4803.26     4451.61    208.82 o 
   3   7   4     8082.44     8031.02    266.79 o 
   4   7   4    28907.52    27809.27    465.80 o 
   5   7   4     1786.55     1814.38    171.87 o 
   6   7   4     1894.25     1392.70    140.98 o 
   7   7   4     6929.46     6750.62    221.70 o 
   8   7   4    17140.17    15736.36    314.03 o 
   9   7   4      185.67      424.87     99.46 o 
  10   7   4      110.25       30.40    128.90 o 
  11   7   4     4503.73     4106.61    195.94 o 
  12   7   4     8987.72     8999.66    295.25 o 
  13   7   4       49.30     -100.36    123.25 o 
  14   7   4     1089.01     1196.09    192.44 o 
  15   7   4      279.40      518.50    300.76 o 
  16   7   4     2019.08     2216.59    217.04 o 
  17   7   4     1717.28     1879.35    217.97 o 
  18   7   4        5.07       66.64    215.00 o 
  19   7   4     2636.30     2995.34    718.56 o 
  20   7   4     8844.73     9565.75    603.85 o 
  21   7   4        7.83       35.52    506.46 o 
  22   7   4     1502.12     1729.53    293.84 o 
  23   7   4      747.49      954.94    245.16 o 
 -24   8   4       26.67      -82.61    254.44 o 
 -23   8   4      220.27     -131.98    243.21 o 
 -22   8   4       49.88      -51.83    229.50 o 
 -21   8   4      624.71      209.94    244.87 o 
 -20   8   4     4213.05     3918.28    538.92 o 
 -19   8   4      532.51      987.11    254.09 o 
 -18   8   4      903.21      784.80    201.51 o 
 -17   8   4        9.41      175.19    179.13 o 
 -16   8   4    15406.30    16171.93    452.76 o 
 -15   8   4     4260.48     4605.95    272.92 o 
 -14   8   4      107.77      274.31    166.84 o 
 -13   8   4       17.44      164.61    143.93 o 
 -12   8   4     5916.22     6197.80    216.63 o 
 -11   8   4        5.90      366.86    166.12 o 
 -10   8   4     1439.54     1411.29    323.46 o 
  -9   8   4      280.73      567.44    157.30 o 
  -8   8   4      255.72      158.15    125.57 o 
  -7   8   4      764.96      597.97    124.85 o 
  -6   8   4      242.27      188.20    115.88 o 
  -5   8   4     2722.74     2540.98    152.37 o 
  -4   8   4    27881.54    26816.54    466.18 o 
  -3   8   4       84.38       23.02    140.25 o 
  -2   8   4      504.33      107.34    186.44 o 
  -1   8   4     1103.95      952.88    160.73 o 
   0   8   4    32244.71    30903.06    510.03 o 
   1   8   4      123.91      157.20    246.17 o 
   2   8   4     3292.17     3502.46    202.62 o 
   3   8   4     1675.32     1594.02    172.79 o 
   4   8   4       13.30       98.22    145.50 o 
   5   8   4     8765.54     8386.29    278.05 o 
   6   8   4     1004.28      861.02    171.97 o 
   7   8   4     4675.90     4952.11    299.93 o 
   8   8   4      212.24       72.64    132.95 o 
   9   8   4      545.27      261.98    136.80 o 
  10   8   4      195.66      341.61    113.09 o 
  11   8   4     7894.68     7652.81    255.70 o 
  12   8   4    11518.50    11421.44    297.82 o 
  13   8   4       29.58      -96.62    131.53 o 
  14   8   4     2467.83     2365.20    205.42 o 
  15   8   4      656.25      505.74    173.09 o 
  16   8   4     7953.53     8012.11    374.96 o 
  17   8   4      100.62      238.00    165.21 o 
  18   8   4      922.04     1093.46    195.20 o 
  19   8   4       26.20     -281.12    187.42 o 
  20   8   4      114.80      -46.43    215.08 o 
  21   8   4      265.22       29.44    441.53 o 
  22   8   4       18.20      289.56    272.21 o 
 -22   9   4        0.31      280.90    256.62 o 
 -21   9   4     2246.46     2952.61    345.23 o 
 -20   9   4     2397.07     2340.55    296.48 o 
 -19   9   4     2187.68     2254.93    259.26 o 
 -18   9   4      901.81     1288.19    222.32 o 
 -17   9   4       20.91      130.83    325.24 o 
 -16   9   4     1007.38     1107.93    211.53 o 
 -15   9   4       25.26      -48.33    185.95 o 
 -14   9   4      564.88      607.39    194.26 o 
 -13   9   4    12474.35    13341.56    408.69 o 
 -12   9   4     1660.65     1835.23    288.01 o 
 -11   9   4    11801.39    11099.36    603.85 o 
 -10   9   4      502.80      339.49    248.90 o 
  -9   9   4    13671.75    12282.00    500.35 o 
  -8   9   4     9003.96     9513.26    449.23 o 
  -7   9   4    14166.23    13118.22    431.04 o 
  -6   9   4     1249.49     1260.61    172.58 o 
  -5   9   4     1818.96     1889.59    190.31 o 
  -4   9   4     7133.45     6803.59    268.20 o 
  -3   9   4     5622.90     5357.63    241.92 o 
  -2   9   4     2502.05     2662.36    200.89 o 
  -1   9   4       28.37       83.60    148.18 o 
   0   9   4     6801.12     6389.88    257.19 o 
   1   9   4      277.61      299.45    156.04 o 
   2   9   4      264.55     -225.17    150.11 o 
   3   9   4    10543.59     9369.02    328.02 o 
   4   9   4       52.07     -222.05    148.04 o 
   5   9   4     1357.08     1432.47    188.00 o 
   6   9   4      228.43      143.77    153.49 o 
   7   9   4    13655.22    13020.85    353.60 o 
   8   9   4      153.88      237.50    161.55 o 
   9   9   4     2522.99     2493.36    215.11 o 
  10   9   4     4508.42     4552.57    397.99 o 
  11   9   4     7977.88     7605.28    643.60 o 
  12   9   4     2921.44     2792.49    280.69 o 
  13   9   4     1583.31     1505.51    246.70 o 
  14   9   4      396.61      437.51    169.63 o 
  15   9   4      368.56      299.63    171.48 o 
  16   9   4       30.04      113.26    170.78 o 
  17   9   4       18.91       42.79    221.18 o 
  18   9   4     1011.10     1361.63    213.54 o 
  19   9   4     5055.85     5818.80    355.50 o 
  20   9   4      284.19      160.84    302.16 o 
 -20  10   4      122.51     -116.77    255.57 o 
 -19  10   4     3701.02     4138.98    310.60 o 
 -18  10   4      419.16      668.23    225.48 o 
 -17  10   4     7819.13     8092.85    376.79 o 
 -16  10   4     3570.70     4352.08    373.47 o 
 -15  10   4     3664.13     4052.76    358.82 o 
 -14  10   4      468.45      114.68    387.42 o 
 -13  10   4     5443.85     5860.26    392.85 o 
 -12  10   4      108.62      296.94    274.87 o 
 -11  10   4     2026.40     2539.97    305.05 o 
 -10  10   4     4532.28     4360.99    357.46 o 
  -9  10   4     1097.95     1478.39    296.40 o 
  -8  10   4     1032.99     1176.65    279.81 o 
  -7  10   4     1136.56      899.48    275.98 o 
  -6  10   4      221.96      366.40    257.54 o 
  -5  10   4     6870.17     7868.91    433.83 o 
  -4  10   4    11976.45    11337.66    516.31 o 
  -3  10   4     9489.39     8822.66    382.26 o 
  -2  10   4      296.48      414.68    220.95 o 
  -1  10   4     9110.56     8769.94    386.55 o 
   0  10   4     3992.40     4448.24    308.17 o 
   1  10   4     2934.69     3369.43    292.21 o 
   2  10   4      590.18      656.99    233.94 o 
   3  10   4    14703.88    13957.92    569.19 o 
   4  10   4       67.43      -41.62    160.07 o 
   5  10   4     1784.44     1841.41    192.05 o 
   6  10   4     1926.83     1695.49    199.48 o 
   7  10   4       47.79      258.64    186.44 o 
   8  10   4       19.93     -150.54    180.65 o 
   9  10   4     2505.05     2545.66    244.15 o 
  10  10   4     1598.46     1948.89    251.78 o 
  11  10   4     7736.85     7519.09    353.05 o 
  12  10   4     1228.80     1607.23    348.46 o 
  13  10   4     1750.74     2083.52    371.72 o 
  14  10   4     2388.86     2490.10    242.42 o 
  15  10   4     9217.19     9274.28    342.63 o 
  16  10   4     2359.48     2522.01    239.10 o 
  17  10   4      444.66      490.12    187.56 o 
  18  10   4        0.41     -216.63    204.93 o 
 -18  11   4       44.94     -277.57    277.04 o 
 -17  11   4      239.55      514.42    277.62 o 
 -16  11   4      262.07      361.14    287.05 o 
 -15  11   4      448.36      881.77    280.35 o 
 -14  11   4      369.64      -50.13    253.27 o 
 -13  11   4      559.39     1278.28    690.43 o 
 -12  11   4     5067.73     5484.48    392.58 o 
 -11  11   4     4492.02     4548.17    409.06 o 
 -10  11   4        3.92      130.77    261.32 o 
  -9  11   4     2840.72     3541.22    367.74 o 
  -8  11   4    16402.55    16260.47    611.95 o 
  -7  11   4       46.73       52.74    244.41 o 
  -6  11   4       50.75      317.07    365.77 o 
  -5  11   4     1287.88     1681.12    328.49 o 
  -4  11   4     7227.25     6419.82    429.84 o 
  -3  11   4     1753.63     1766.57    320.14 o 
  -2  11   4        2.07     -320.32    254.05 o 
  -1  11   4     1231.69     1282.32    290.73 o 
   0  11   4     3445.41     2781.41    334.90 o 
   1  11   4        6.51     -101.54    263.69 o 
   2  11   4     1415.79     1067.42    301.36 o 
   3  11   4      547.03      746.07    275.27 o 
   4  11   4     9138.64     8813.59    481.49 o 
   5  11   4      615.33      479.53    292.20 o 
   6  11   4     1115.10      825.13    281.55 o 
   7  11   4     1880.07     2211.84    327.47 o 
   8  11   4     4621.09     4359.17    378.01 o 
   9  11   4        3.68      -70.12    261.37 o 
  10  11   4       78.45      104.75    261.69 o 
  11  11   4       45.35      181.81    406.90 o 
  12  11   4      621.63     1108.15    415.55 o 
  13  11   4     1082.72     1701.18    441.53 o 
  14  11   4        3.03      411.23    252.17 o 
  15  11   4      122.34      487.62    411.23 o 
  16  11   4      170.11      283.36    277.28 o 
 -15  12   4      447.60      718.56    454.51 o 
 -14  12   4      146.84     -220.76    424.21 o 
 -13  12   4        4.40      -12.44    396.08 o 
 -12  12   4     1121.23     1199.05    519.44 o 
 -11  12   4       96.68      606.81    289.62 o 
 -10  12   4       29.70      798.06    536.76 o 
  -9  12   4     1682.41     2416.56    354.63 o 
  -8  12   4       46.31      655.91    286.40 o 
  -7  12   4       29.24       78.12    417.72 o 
  -6  12   4       21.13      758.02    361.45 o 
  -5  12   4     7297.67     6324.09    612.51 o 
  -4  12   4     3460.25     3668.00    383.69 o 
  -3  12   4      665.51      731.72    305.90 o 
  -2  12   4      757.31      657.96    295.79 o 
  -1  12   4     2220.60     2053.13    358.00 o 
   0  12   4    12910.62    12496.12    589.06 o 
   1  12   4     1184.10     1275.55    330.40 o 
   2  12   4      954.00      857.06    300.55 o 
   3  12   4      114.61      -99.29    270.56 o 
   4  12   4     1544.91     1984.95    354.70 o 
   5  12   4     2008.42     1826.84    334.31 o 
   6  12   4      289.35     1163.18    325.71 o 
   7  12   4        9.19      117.07    271.13 o 
   8  12   4     1680.66     2441.75    461.01 o 
   9  12   4       11.51      179.05    291.95 o 
  10  12   4      117.18      859.80    296.85 o 
  11  12   4     1005.90     1047.54    493.47 o 
  12  12   4     6722.14     7674.77    692.59 o 
  13  12   4      547.76      281.36    454.51 o 
 -10  13   4       15.33      848.19    330.56 o 
  -9  13   4     8118.25     9044.54    584.37 o 
  -8  13   4       22.45      190.24    534.59 o 
  -7  13   4     2873.56     3357.81    409.12 o 
  -6  13   4      356.26      294.97    461.01 o 
  -5  13   4     3782.28     3190.86    473.99 o 
  -4  13   4       34.49      214.06    310.01 o 
  -3  13   4      935.37     1281.29    342.81 o 
  -2  13   4     2170.20     2412.38    360.21 o 
  -1  13   4      216.94      227.53    304.54 o 
   0  13   4      206.37       70.37    326.82 o 
   1  13   4      227.67      727.80    330.32 o 
   2  13   4      336.26      234.25    315.22 o 
   3  13   4     6625.01     7027.32    490.40 o 
   4  13   4      298.90      438.96    307.06 o 
   5  13   4     2744.00     3453.60    401.79 o 
   6  13   4       23.92      215.34    621.17 o 
   7  13   4     9083.84     9418.28   1253.16 o 
   8  13   4      107.11      456.15    310.39 o 
 -29   0   5       36.56     -353.81    235.88 o 
 -27   0   5     6475.64     5924.38    417.80 o 
 -25   0   5      829.74      627.43    256.62 o 
 -23   0   5        4.16     -139.32    213.05 o 
 -21   0   5       57.07       -4.33    180.91 o 
 -19   0   5    29357.02    28462.29    692.87 o 
 -17   0   5       22.96      -30.97    177.48 o 
 -15   0   5    73901.70    73825.02    973.78 o 
 -13   0   5      111.03     -104.52    190.46 o 
 -11   0   5     4586.56     5679.24    328.98 o 
  -9   0   5       24.15       38.96    129.86 o 
  -7   0   5    18380.33    17657.78    381.28 o 
  -5   0   5     1755.20     1549.67    190.46 o 
  -3   0   5   402770.97   432130.16   6234.40 o 
  -1   0   5    12223.63    11214.44    426.38 o 
   1   0   5   140942.44   144593.38   4488.85 o 
   3   0   5    15310.87    15590.28    361.45 o 
   5   0   5     3962.25     4380.25    168.44 o 
   7   0   5      715.56      725.32     79.82 o 
   9   0   5      777.11      804.79     88.86 o 
  11   0   5    15888.91    16258.70    472.42 o 
  13   0   5    18942.73    18244.61    367.09 o 
  15   0   5     7778.83     7594.42    354.43 o 
  17   0   5    17604.29    16806.18    588.70 o 
  19   0   5      914.50      770.51    229.85 o 
  21   0   5      702.48     1253.60    277.04 o 
  23   0   5     1179.59      828.68    372.27 o 
  25   0   5     3265.67     2298.54    437.20 o 
  27   0   5      302.61      580.04    411.23 o 
 -29   1   5        5.33      -73.70    182.16 o 
 -28   1   5     2009.81     2219.08    329.45 o 
 -27   1   5     3506.59     3238.85    263.04 o 
 -26   1   5     1067.24     1156.65    243.41 o 
 -25   1   5       78.58      199.03    160.86 o 
 -24   1   5     6982.16     7257.69    321.95 o 
 -23   1   5     7525.21     7570.39    286.67 o 
 -22   1   5     2332.00     2420.01    192.30 o 
 -21   1   5      214.06       74.14    133.06 o 
 -20   1   5     7572.74     6698.72    252.05 o 
 -19   1   5      128.60      366.92    188.36 o 
 -18   1   5     2293.88     2517.08    173.17 o 
 -17   1   5        7.27      146.40    157.31 o 
 -16   1   5     1307.56      941.18    119.25 o 
 -15   1   5     4058.06     3938.55    165.18 o 
 -14   1   5      658.68      696.45    104.31 o 
 -13   1   5     1113.16     1089.35     88.65 o 
 -12   1   5     9889.33     9453.58    240.55 o 
 -11   1   5     9574.46     9950.34    197.56 o 
 -10   1   5    15214.76    15243.47    298.87 o 
  -9   1   5      214.91      270.81     81.71 o 
  -8   1   5      221.34      435.40     79.42 o 
  -7   1   5    48852.31    49878.23    506.75 o 
  -6   1   5      344.49      383.75     77.07 o 
  -5   1   5     1819.38     2015.72     82.10 o 
  -4   1   5      940.85      982.64     52.78 o 
  -3   1   5    33451.53    33870.99    521.07 o 
  -2   1   5     4162.22     3589.48    257.90 o 
  -1   1   5    12949.51    14604.27    325.64 o 
   0   1   5     2089.91     1901.75     77.60 o 
   1   1   5   107819.90   115608.54   1074.33 o 
   2   1   5     1648.77     1994.14     68.50 o 
   3   1   5     4684.71     5260.29    127.77 o 
   4   1   5    29862.80    30540.02    336.87 o 
   5   1   5     9777.75     9625.37    165.70 o 
   6   1   5     2968.46     3274.28    108.96 o 
   7   1   5     4888.65     4907.71    131.01 o 
   8   1   5    25593.37    25974.04    321.69 o 
   9   1   5    11346.81    11162.51    197.06 o 
  10   1   5      895.98      665.98     84.18 o 
  11   1   5     1502.26     1546.33     85.14 o 
  12   1   5     3807.01     3518.18    115.06 o 
  13   1   5     2137.59     2507.90    102.77 o 
  14   1   5      101.83       44.64    128.73 o 
  15   1   5      248.10      194.53    112.44 o 
  16   1   5    12264.33    11937.37    321.28 o 
  17   1   5     5388.50     5556.85    232.73 o 
  18   1   5      756.57     1099.91    335.77 o 
  19   1   5    10241.28     9990.27    356.05 o 
  20   1   5    11300.45    11380.08    391.59 o 
  21   1   5     3223.28     3393.71    310.17 o 
  22   1   5      318.94      546.76    193.98 o 
  23   1   5     1053.34     1009.27    217.88 o 
  24   1   5     6362.09     6727.03    355.62 o 
  25   1   5      780.87      846.28    230.36 o 
  26   1   5      186.22      264.67    222.79 o 
  27   1   5      358.14     -228.65    223.75 o 
 -29   2   5      230.07      220.49    224.85 o 
 -28   2   5      845.01      951.00    234.23 o 
 -27   2   5      813.10      770.72    223.09 o 
 -26   2   5     2480.66     2055.52    304.72 o 
 -25   2   5      732.83      573.48    210.56 o 
 -24   2   5      380.75      226.08    156.01 o 
 -23   2   5     1542.22     1113.35    172.16 o 
 -22   2   5     3222.24     3572.86    339.26 o 
 -21   2   5     1873.93     1721.38    178.81 o 
 -20   2   5    13120.26    12177.24    425.31 o 
 -19   2   5      267.53      371.29    156.40 o 
 -18   2   5    11196.50    10919.59    339.71 o 
 -17   2   5       63.41       58.59    115.63 o 
 -16   2   5    21163.04    20762.60    358.67 o 
 -15   2   5     7390.45     7451.13    274.91 o 
 -14   2   5    19900.43    20149.43    340.51 o 
 -13   2   5     4046.24     4301.25    132.76 o 
 -12   2   5    10385.09    10452.38    214.28 o 
 -11   2   5     7313.29     7270.43    148.25 o 
 -10   2   5     5406.95     5495.25    125.48 o 
  -9   2   5     2595.93     3004.77     97.15 o 
  -8   2   5     3410.96     2948.46     91.26 o 
  -7   2   5     1593.72     2026.38     89.30 o 
  -6   2   5     6602.63     6177.65    135.78 o 
  -5   2   5     5659.36     6536.90    152.45 o 
  -4   2   5    31686.03    34102.86    365.29 o 
  -3   2   5    13488.02    14284.63    265.86 o 
  -2   2   5     6682.46     6284.75    145.50 o 
  -1   2   5     5257.52     5024.05    134.27 o 
   0   2   5    43805.57    43948.94    447.08 o 
   1   2   5     9442.96     9555.99    147.02 o 
   2   2   5     1841.85     1839.11     75.80 o 
   3   2   5     3602.13     3974.17    133.96 o 
   4   2   5     9920.22     9310.01    190.90 o 
   5   2   5     3503.31     4163.93    167.59 o 
   6   2   5     1521.67     2019.39    122.02 o 
   7   2   5     2068.41     1869.53    109.67 o 
   8   2   5    34783.93    34588.56    450.70 o 
   9   2   5      640.89      800.96     92.35 o 
  10   2   5     3001.07     3141.27    185.40 o 
  11   2   5     2794.30     2824.31    125.71 o 
  12   2   5    27995.42    26272.78    358.24 o 
  13   2   5     2503.20     2776.11    137.94 o 
  14   2   5      681.89      666.86    110.30 o 
  15   2   5       97.73      202.18    127.14 o 
  16   2   5     4079.11     4211.72    279.58 o 
  17   2   5     1411.67     1532.57    194.03 o 
  18   2   5      417.07      180.35    159.45 o 
  19   2   5     1225.00     1052.95    190.21 o 
  20   2   5      938.23      740.60    199.40 o 
  21   2   5     2066.29     2221.39    228.02 o 
  22   2   5       97.23      138.24    180.55 o 
  23   2   5      146.49      130.11    217.38 o 
  24   2   5      375.01      368.20    210.63 o 
  25   2   5       17.42      -85.06    204.68 o 
  26   2   5        0.56       23.03    207.94 o 
  27   2   5      108.38      -86.67    221.02 o 
 -29   3   5      148.24      222.29    216.24 o 
 -28   3   5      242.09      607.57    227.09 o 
 -27   3   5     8650.94     8683.89    388.56 o 
 -26   3   5     3759.05     4230.18    322.16 o 
 -25   3   5      190.55      444.90    223.22 o 
 -24   3   5     1320.12     1237.02    213.47 o 
 -23   3   5     7021.83     6723.40    317.72 o 
 -22   3   5     2375.65     2482.36    437.20 o 
 -21   3   5      771.16      743.38    216.74 o 
 -20   3   5     5420.74     5506.56    322.91 o 
 -19   3   5      732.72      646.83    192.76 o 
 -18   3   5      483.78      446.61    352.79 o 
 -17   3   5      100.55       38.77    134.33 o 
 -16   3   5      700.53      538.45    164.89 o 
 -15   3   5      950.61      819.14    189.53 o 
 -14   3   5     7594.16     7520.37    160.36 o 
 -13   3   5     3493.99     3536.65    121.58 o 
 -12   3   5     8792.54     8716.70    176.05 o 
 -11   3   5     7700.69     7823.81    154.68 o 
 -10   3   5    25484.22    26564.98    304.62 o 
  -9   3   5     7282.05     8149.71    168.79 o 
  -8   3   5    30969.84    31400.16    413.53 o 
  -7   3   5    66900.48    68769.59    690.38 o 
  -6   3   5       77.93       54.92     73.29 o 
  -5   3   5     2779.38     3235.40    125.28 o 
  -4   3   5     2454.60     2562.52    118.66 o 
  -3   3   5    20979.12    19624.77    342.09 o 
  -2   3   5       23.25      -67.49     92.15 o 
  -1   3   5     5230.78     5478.12    238.09 o 
   0   3   5    20154.90    19650.88    491.31 o 
   1   3   5    18958.45    19938.66    289.27 o 
   2   3   5     2176.95     2332.57     86.89 o 
   3   3   5    11234.71    11190.85    321.77 o 
   4   3   5    25577.77    26143.48    506.71 o 
   5   3   5   135915.58   139364.89   1485.82 o 
   6   3   5      282.31      279.00    103.35 o 
   7   3   5     1419.34     1590.23    169.37 o 
   8   3   5     5703.82     5588.76    181.52 o 
   9   3   5    23661.76    22825.98    355.09 o 
  10   3   5     1325.45     1523.65    124.27 o 
  11   3   5     3086.10     3426.68    159.04 o 
  12   3   5      340.33      418.12    120.06 o 
  13   3   5      550.94      581.24    109.95 o 
  14   3   5     2897.09     2954.56    149.91 o 
  15   3   5      318.30      424.83    118.07 o 
  16   3   5      418.99      445.62    118.98 o 
  17   3   5     1815.97     2263.01    214.33 o 
  18   3   5      112.23     -126.78    212.51 o 
  19   3   5     4350.59     4494.18    268.85 o 
  20   3   5     4747.44     4764.88    290.37 o 
  21   3   5     8825.68     8327.42    577.25 o 
  22   3   5       21.97      124.67    184.49 o 
  23   3   5     5216.52     5495.33    323.12 o 
  24   3   5     1762.81     1973.22    258.54 o 
  25   3   5     1987.64     1832.52    259.44 o 
  26   3   5        2.65      -87.06    214.01 o 
 -28   4   5      394.71      264.10    221.54 o 
 -27   4   5     3033.65     3059.19    378.81 o 
 -26   4   5       93.29      138.86    188.24 o 
 -25   4   5      161.45      -54.77    181.10 o 
 -24   4   5       22.80      338.71    228.02 o 
 -23   4   5     3787.92     3450.52    315.22 o 
 -22   4   5      798.87      739.97    224.58 o 
 -21   4   5       63.81     -154.96    181.64 o 
 -20   4   5       26.91     -225.60    169.36 o 
 -19   4   5    23356.60    21936.01    595.05 o 
 -18   4   5        1.75      249.06    153.50 o 
 -17   4   5      333.38      308.82    219.71 o 
 -16   4   5     1314.93     1047.76    171.46 o 
 -15   4   5    30705.12    30385.63    434.09 o 
 -14   4   5      434.41     1037.07    180.32 o 
 -13   4   5       99.78      182.25    140.73 o 
 -12   4   5     2019.89     2088.87    148.42 o 
 -11   4   5    33611.60    33601.61    376.65 o 
 -10   4   5      243.06      257.45     78.85 o 
  -9   4   5      512.65      496.02     81.27 o 
  -8   4   5     1128.92     1033.67    102.30 o 
  -7   4   5    12881.00    13364.46    299.88 o 
  -6   4   5      208.47      330.75    107.46 o 
  -5   4   5    13851.77    13814.76    254.74 o 
  -4   4   5     3818.68     3531.69    164.34 o 
  -3   4   5    91202.91    92406.97   1198.92 o 
  -2   4   5      244.34      235.63    108.27 o 
  -1   4   5    19173.12    19840.15    368.53 o 
   0   4   5     2216.79     2749.83    155.98 o 
   1   4   5    75909.22    78446.21   1046.57 o 
   2   4   5      647.48      757.60    126.21 o 
   3   4   5      434.95      458.66     92.30 o 
   4   4   5    15227.18    16202.32    288.54 o 
   5   4   5      651.53      317.07     99.04 o 
   6   4   5      611.89      802.42    116.21 o 
   7   4   5        6.81      -64.35    106.84 o 
   8   4   5     6104.91     6359.75    234.24 o 
   9   4   5     6090.21     5209.78    218.20 o 
  10   4   5       47.20      -16.02    109.37 o 
  11   4   5     3817.52     3906.12    153.77 o 
  12   4   5      109.57      178.71    127.57 o 
  13   4   5    36094.77    34258.71    438.64 o 
  14   4   5     1474.10     1537.06    158.61 o 
  15   4   5     6696.93     6791.00    239.18 o 
  16   4   5        0.58       32.22    119.31 o 
  17   4   5    11238.55    11111.11    366.12 o 
  18   4   5      225.23      330.07    167.30 o 
  19   4   5     4419.53     4473.92    380.11 o 
  20   4   5       33.28       53.88    167.96 o 
  21   4   5       11.59     -170.42    206.47 o 
  22   4   5      624.36      606.01    209.32 o 
  23   4   5      800.07      833.66    210.75 o 
  24   4   5       29.60     -267.99    218.43 o 
  25   4   5     2561.91     2045.38    272.34 o 
  26   4   5       28.33      -35.53    226.29 o 
 -27   5   5     1816.19     1833.21    310.67 o 
 -26   5   5     3281.90     3685.31    354.07 o 
 -25   5   5       44.99       18.18    221.14 o 
 -24   5   5     3009.32     3366.47    320.96 o 
 -23   5   5     6191.59     7068.12    406.95 o 
 -22   5   5     7736.49     7263.50    437.20 o 
 -21   5   5      842.93      728.07    209.52 o 
 -20   5   5     4764.01     5025.95    337.64 o 
 -19   5   5     9434.03     9815.48    413.08 o 
 -18   5   5      994.03      806.58    199.63 o 
 -17   5   5        2.10      -46.73    146.01 o 
 -16   5   5     1358.36     1683.45    345.97 o 
 -15   5   5     5859.24     6123.38    276.90 o 
 -14   5   5       63.36      142.22    100.92 o 
 -13   5   5     3247.08     3430.67    148.74 o 
 -12   5   5    17419.43    16939.85    262.32 o 
 -11   5   5    21014.60    21389.81    295.78 o 
 -10   5   5     8450.12     8306.28    186.96 o 
  -9   5   5      220.19      417.26     89.62 o 
  -8   5   5    19775.84    18793.84    337.10 o 
  -7   5   5    14801.66    15500.92    265.20 o 
  -6   5   5    12427.60    12235.55    265.41 o 
  -5   5   5     9131.24     9005.37    233.26 o 
  -4   5   5     3159.19     3331.33    156.03 o 
  -3   5   5     4362.37     5110.72    186.72 o 
  -2   5   5     2336.37     2378.74    105.78 o 
  -1   5   5     1300.12     1325.99    144.66 o 
   0   5   5     5450.35     5532.69    223.27 o 
   1   5   5       95.22      -34.78    119.39 o 
   2   5   5     1427.48     1224.17    154.30 o 
   3   5   5     3183.51     3018.26    143.81 o 
   4   5   5    31376.29    30825.14    488.59 o 
   5   5   5     5803.31     5614.76    254.79 o 
   6   5   5     7080.96     6471.11    187.85 o 
   7   5   5    12457.39    12189.83    278.25 o 
   8   5   5    21006.57    20946.01    327.90 o 
   9   5   5     3704.13     4194.35    190.91 o 
  10   5   5      881.52      736.78    131.83 o 
  11   5   5     3583.69     3335.75    173.41 o 
  12   5   5      427.28      567.10    120.16 o 
  13   5   5      155.11       79.38    110.17 o 
  14   5   5      154.67      169.67    176.57 o 
  15   5   5      224.13      460.27    144.15 o 
  16   5   5     1920.98     1988.13    176.53 o 
  17   5   5      946.66     1133.52    166.19 o 
  18   5   5        2.69      191.06    209.65 o 
  19   5   5     1195.14     1032.71    198.00 o 
  20   5   5     7765.59     7589.33    339.36 o 
  21   5   5     2272.22     2435.76    256.55 o 
  22   5   5       64.18       74.24    197.62 o 
  23   5   5      138.80       86.05    192.92 o 
  24   5   5     2447.70     2502.18    283.88 o 
  25   5   5      838.74      892.50    234.40 o 
 -26   6   5      692.09      321.97    256.24 o 
 -25   6   5     1932.77     1782.13    301.39 o 
 -24   6   5       33.13      -46.72    430.70 o 
 -23   6   5        0.86       -2.16    217.32 o 
 -22   6   5      881.96      849.35    244.64 o 
 -21   6   5      499.88      236.09    226.44 o 
 -20   6   5     6651.63     7035.05    386.46 o 
 -19   6   5     1754.26     2136.73    219.19 o 
 -18   6   5    13781.03    13886.12    479.46 o 
 -17   6   5      302.08      318.98    170.32 o 
 -16   6   5    20024.99    19826.08    494.68 o 
 -15   6   5      462.83      544.69    167.30 o 
 -14   6   5    14722.24    14070.85    313.24 o 
 -13   6   5      451.39      544.23    115.73 o 
 -12   6   5     1456.15     1400.25    121.52 o 
 -11   6   5        0.89      -60.77     97.15 o 
 -10   6   5     1085.75     1290.84    114.19 o 
  -9   6   5     1575.69     1922.02    147.60 o 
  -8   6   5      714.34      671.41    119.51 o 
  -7   6   5     5308.31     5952.70    213.72 o 
  -6   6   5     6052.22     6060.28    218.57 o 
  -5   6   5      429.11      649.60    133.48 o 
  -4   6   5    11468.68    11604.53    225.91 o 
  -3   6   5      674.45      555.12     90.62 o 
  -2   6   5    21864.99    21819.00    311.47 o 
  -1   6   5      219.68      162.38    116.73 o 
   0   6   5    24224.30    22512.10    385.87 o 
   1   6   5     9160.14     8634.75    243.59 o 
   2   6   5      148.63      197.70    144.33 o 
   3   6   5       37.77      -20.20    123.78 o 
   4   6   5    28645.35    27965.31    390.67 o 
   5   6   5      360.09      272.69    108.13 o 
   6   6   5      571.57      588.62    115.69 o 
   7   6   5     1294.98     1136.28    131.87 o 
   8   6   5      411.89      210.52     88.61 o 
   9   6   5       95.46      173.45    123.73 o 
  10   6   5     3419.18     3445.81    199.97 o 
  11   6   5      863.14      869.41    138.17 o 
  12   6   5    34256.44    33669.59    469.12 o 
  13   6   5     3468.63     3740.27    229.92 o 
  14   6   5     1020.63      966.63    158.07 o 
  15   6   5     1124.04     1305.95    168.09 o 
  16   6   5    23006.21    22740.96    445.35 o 
  17   6   5     4531.08     4700.15    275.53 o 
  18   6   5     1725.79     1511.83    270.56 o 
  19   6   5        0.16     -256.84    261.89 o 
  20   6   5        6.08     -156.83    174.78 o 
  21   6   5      150.16     -146.04    179.13 o 
  22   6   5      609.60      488.21    202.76 o 
  23   6   5      110.03     -173.41    195.41 o 
  24   6   5     3865.03     3586.81    319.68 o 
 -25   7   5      102.46      160.38    247.70 o 
 -24   7   5      632.88     1033.55    275.48 o 
 -23   7   5     8805.54     8141.50    449.91 o 
 -22   7   5      735.52      613.98    238.69 o 
 -21   7   5      719.08      213.55    209.54 o 
 -20   7   5     2443.15     2602.13    599.52 o 
 -19   7   5     4461.32     5117.14    386.54 o 
 -18   7   5     1112.86     1280.16    206.10 o 
 -17   7   5     2732.49     2953.34    238.87 o 
 -16   7   5      176.22      188.56    166.33 o 
 -15   7   5     5092.20     4744.40    267.62 o 
 -14   7   5     2822.56     2579.69    231.80 o 
 -13   7   5      172.91      288.59    125.04 o 
 -12   7   5     1836.22     2252.17    172.66 o 
 -11   7   5    34477.09    33336.64    420.12 o 
 -10   7   5     5288.92     5401.12    215.68 o 
  -9   7   5     1134.76     1054.32    161.75 o 
  -8   7   5     8342.88     8261.20    266.25 o 
  -7   7   5    43219.22    42972.44    612.04 o 
  -6   7   5     1285.00     1197.76    128.94 o 
  -5   7   5     1017.78      903.39    115.59 o 
  -4   7   5     4082.57     3929.49    184.93 o 
  -3   7   5      846.19     1039.23    116.11 o 
  -2   7   5     1259.57     1199.09    217.30 o 
  -1   7   5      305.52      186.13    131.38 o 
   0   7   5     2055.69     1851.97    164.18 o 
   1   7   5    13741.62    13425.27    317.11 o 
   2   7   5    11734.62    10857.45    311.15 o 
   3   7   5     3241.75     3221.49    213.05 o 
   4   7   5     6916.72     6721.72    251.53 o 
   5   7   5    11307.72    10736.79    308.23 o 
   6   7   5     1392.96      959.81    135.52 o 
   7   7   5     1474.03     1404.26    183.28 o 
   8   7   5     4316.37     4187.12    201.84 o 
   9   7   5    13432.98    12803.55    508.58 o 
  10   7   5      442.71      614.44    144.03 o 
  11   7   5     2095.24     1999.87    173.15 o 
  12   7   5     3156.94     3332.38    188.23 o 
  13   7   5     2014.19     2098.73    171.85 o 
  14   7   5     6317.74     5699.28    229.90 o 
  15   7   5     1930.57     1952.35    173.85 o 
  16   7   5     2564.34     2446.63    206.94 o 
  17   7   5     2245.97     2146.08    282.39 o 
  18   7   5        1.87       36.97    222.93 o 
  19   7   5     1800.75     1612.96    274.87 o 
  20   7   5      437.09      330.07    242.98 o 
  21   7   5     5676.95     5941.39    414.67 o 
  22   7   5       80.43       98.44    212.33 o 
  23   7   5      469.65      592.95    236.68 o 
 -24   8   5      518.73      530.78    508.62 o 
 -23   8   5      776.34      890.59    268.70 o 
 -22   8   5      370.76      237.30    246.27 o 
 -21   8   5      513.62      388.26    244.81 o 
 -20   8   5     1945.66     2112.04    367.94 o 
 -19   8   5     7444.44     7140.65    611.77 o 
 -18   8   5        3.86      -81.15    171.99 o 
 -17   8   5        8.33       30.80    209.04 o 
 -16   8   5      344.03      585.21    195.18 o 
 -15   8   5    17166.21    17398.14    458.62 o 
 -14   8   5     5656.83     5839.59    357.95 o 
 -13   8   5     1502.82     1150.76    148.74 o 
 -12   8   5     1008.08     1062.83    140.73 o 
 -11   8   5     5998.79     5706.69    279.91 o 
 -10   8   5      362.87       87.90    150.91 o 
  -9   8   5     2798.37     2802.02    196.30 o 
  -8   8   5     4459.77     4494.61    336.48 o 
  -7   8   5       45.25      -22.93    116.30 o 
  -6   8   5      202.84      247.86    117.24 o 
  -5   8   5      209.41      -50.49    141.45 o 
  -4   8   5        6.82     -161.42    130.88 o 
  -3   8   5    21303.57    19976.25    511.71 o 
  -2   8   5      382.72      149.82    151.31 o 
  -1   8   5     1899.26     1572.13    169.89 o 
   0   8   5     2725.67     2895.19    253.87 o 
   1   8   5    24197.72    23258.12    436.39 o 
   2   8   5     9342.73     8890.84    291.56 o 
   3   8   5     1365.24     1551.11    228.67 o 
   4   8   5     9198.55     8914.34    297.87 o 
   5   8   5     2712.41     2916.62    208.99 o 
   6   8   5     1589.29     1555.85    184.03 o 
   7   8   5     2599.09     2744.00    211.22 o 
   8   8   5     1870.54     2017.64    161.15 o 
   9   8   5     9499.86     9024.43    264.06 o 
  10   8   5      500.61      415.32    119.37 o 
  11   8   5     3156.72     3390.89    194.71 o 
  12   8   5     8999.17     8635.71    268.04 o 
  13   8   5    11470.99    11310.98    352.78 o 
  14   8   5      678.36      439.50    149.26 o 
  15   8   5     2316.50     2219.47    206.73 o 
  16   8   5     3340.70     3236.28    229.82 o 
  17   8   5     2216.27     2465.94    259.50 o 
  18   8   5      640.75      276.74    314.18 o 
  19   8   5     1130.38     1138.10    250.91 o 
  20   8   5        0.69      -83.44    206.43 o 
  21   8   5      113.63      238.26    219.62 o 
  22   8   5       26.62      -69.12    224.17 o 
 -22   9   5     4384.45     4623.84    445.86 o 
 -21   9   5      763.63     1135.05    276.89 o 
 -20   9   5      269.36      167.01    212.02 o 
 -19   9   5     1492.87     1536.05    477.34 o 
 -18   9   5     1765.25     1753.92    236.87 o 
 -17   9   5      836.38      821.83    212.38 o 
 -16   9   5       86.93      101.93    180.03 o 
 -15   9   5        0.83     -265.00    176.67 o 
 -14   9   5      630.96      473.56    237.71 o 
 -13   9   5      773.55      834.00    357.78 o 
 -12   9   5    13332.27    14994.29   1248.83 o 
 -11   9   5     1813.25     1647.05    300.84 o 
 -10   9   5    11187.28    11497.55    486.07 o 
  -9   9   5      198.41      239.76    171.82 o 
  -8   9   5    27845.41    27131.93    495.61 o 
  -7   9   5     5126.73     5113.15    241.57 o 
  -6   9   5     6925.67     6390.69    317.22 o 
  -5   9   5     2795.82     2469.49    201.28 o 
  -4   9   5     9795.98     9098.62    294.04 o 
  -3   9   5      225.10      358.68    149.01 o 
  -2   9   5     4512.20     4624.18    231.40 o 
  -1   9   5      236.03      196.82    150.40 o 
   0   9   5     5030.93     4726.51    236.14 o 
   1   9   5     2166.99     2084.20    222.43 o 
   2   9   5       63.95       22.33    148.00 o 
   3   9   5      681.27      451.67    161.06 o 
   4   9   5    12864.34    11977.15    333.55 o 
   5   9   5     3365.82     3441.15    284.28 o 
   6   9   5    10740.27    10263.33    594.80 o 
   7   9   5       30.91      144.58    163.05 o 
   8   9   5    21548.76    20806.19    442.91 o 
   9   9   5       77.71      224.26    175.59 o 
  10   9   5     1146.64     1320.47    229.01 o 
  11   9   5     2522.03     2695.02    182.66 o 
  12   9   5      415.42      172.70    166.27 o 
  13   9   5     1527.54     1520.83    221.30 o 
  14   9   5       20.19        7.26    162.97 o 
  15   9   5     1747.90     2087.55    292.10 o 
  16   9   5      944.39     1566.65    244.29 o 
  17   9   5     3154.37     3542.80    417.99 o 
  18   9   5        3.73     -177.13    257.94 o 
  19   9   5       78.68       18.91    313.60 o 
  20   9   5     3249.71     3251.83    313.04 o 
 -20  10   5     1126.15     1433.71    273.22 o 
 -19  10   5      234.78      422.93    218.53 o 
 -18  10   5     5484.92     6150.12    341.20 o 
 -17  10   5       65.77      568.09    419.88 o 
 -16  10   5     7410.06     7755.90    452.31 o 
 -15  10   5     1403.88     1321.29    286.80 o 
 -14  10   5     3782.34     4208.87    406.90 o 
 -13  10   5       44.61     -163.34    229.00 o 
 -12  10   5     8705.20     9722.77    477.31 o 
 -11  10   5      386.45      242.72    260.14 o 
 -10  10   5        3.12      153.59    245.89 o 
  -9  10   5     4402.81     4559.03    372.24 o 
  -8  10   5      259.40      648.81    267.48 o 
  -7  10   5      290.08       78.91    264.05 o 
  -6  10   5     7713.01     7556.61    459.84 o 
  -5  10   5     3179.28     3039.37    275.45 o 
  -4  10   5     9779.72     9661.86    393.51 o 
  -3  10   5     9433.38     9231.29    403.86 o 
  -2  10   5     6133.28     5988.54    335.35 o 
  -1  10   5      939.62     1152.52    249.71 o 
   0  10   5    12306.56    10580.05    403.64 o 
   1  10   5     6590.54     6587.55    274.71 o 
   2  10   5     2453.51     2563.93    212.51 o 
   3  10   5     3801.74     3639.37    229.63 o 
   4  10   5     4767.71     4689.97    251.95 o 
   5  10   5     1319.87     1232.59    349.57 o 
   6  10   5      454.09      178.86    191.41 o 
   7  10   5      749.04      602.58    177.72 o 
   8  10   5     3158.93     3052.28    231.92 o 
   9  10   5      236.09      286.10    235.66 o 
  10  10   5     1658.36     1785.99    235.36 o 
  11  10   5      594.35      640.53    201.37 o 
  12  10   5     7811.16     8648.60    534.59 o 
  13  10   5     2633.03     2791.73    406.14 o 
  14  10   5      644.32      769.74    186.07 o 
  15  10   5      117.11      206.98    178.06 o 
  16  10   5     3682.45     4053.15    265.49 o 
  17  10   5     1202.74     1496.51    221.63 o 
  18  10   5      136.08      543.33    226.82 o 
 -18  11   5        5.58      445.86    458.84 o 
 -17  11   5      200.65      230.09    486.98 o 
 -16  11   5        1.40       84.35    272.84 o 
 -15  11   5       53.24      298.73    471.83 o 
 -14  11   5       55.91      215.03    254.81 o 
 -13  11   5      165.54       19.94    252.71 o 
 -12  11   5      148.57       34.81    247.54 o 
 -11  11   5     5958.40     7161.17    484.81 o 
 -10  11   5     1120.85     1091.20    616.84 o 
  -9  11   5       48.92      303.45    300.84 o 
  -8  11   5      284.30      775.45    445.86 o 
  -7  11   5    12871.13    12400.55    813.79 o 
  -6  11   5      393.87      319.40    571.39 o 
  -5  11   5      102.13      273.54    264.18 o 
  -4  11   5     2423.68     2062.21    417.72 o 
  -3  11   5     2387.61     2683.64    352.72 o 
  -2  11   5     2816.65     3020.18    356.58 o 
  -1  11   5       48.94      392.36    273.93 o 
   0  11   5     2782.42     2966.41    286.78 o 
   1  11   5     1254.89     1631.06    263.01 o 
   2  11   5     1343.44     1247.66    263.48 o 
   3  11   5      141.25       -8.67    229.19 o 
   4  11   5      848.07      649.59    324.65 o 
   5  11   5    14569.22    13841.68    569.81 o 
   6  11   5       11.05      525.55    290.73 o 
   7  11   5      235.57     -145.19    273.83 o 
   8  11   5     2821.20     2960.89    359.17 o 
   9  11   5     6152.45     6182.12    426.91 o 
  10  11   5      615.28      341.63    359.28 o 
  11  11   5      497.79      770.51    437.20 o 
  12  11   5      463.55      770.51    437.20 o 
  13  11   5       44.07     -250.33    261.05 o 
  14  11   5      874.65      934.51    290.89 o 
  15  11   5      107.05      185.72    261.29 o 
  16  11   5      135.99      298.13    372.27 o 
 -15  12   5     6132.44     7250.56    748.86 o 
 -14  12   5      806.42     1489.07    549.74 o 
 -13  12   5       27.18      341.97    497.80 o 
 -12  12   5       22.07     -311.67    419.88 o 
 -11  12   5     1818.61     1654.29    332.90 o 
 -10  12   5      988.79     1211.50    391.75 o 
  -9  12   5      838.95     1198.44    318.20 o 
  -8  12   5     1735.20     2535.66    340.60 o 
  -7  12   5     3782.75     4476.68    642.81 o 
  -6  12   5        0.54     -259.82    268.05 o 
  -5  12   5      248.18      524.72    293.41 o 
  -4  12   5     4066.73     4151.05    410.47 o 
  -3  12   5     4964.47     5231.08    425.16 o 
  -2  12   5      988.44      684.18    293.94 o 
  -1  12   5      407.28      311.96    346.30 o 
   0  12   5     4949.00     4963.63    428.22 o 
   1  12   5     4159.41     4952.88    428.22 o 
   2  12   5     2079.99     2036.17    357.96 o 
   3  12   5     1922.84     1878.98    340.78 o 
   4  12   5      730.51      913.63    313.19 o 
   5  12   5       10.48       20.70    258.63 o 
   6  12   5     1780.27     1553.85    424.21 o 
   7  12   5      335.01      940.11    321.61 o 
   8  12   5     1226.71     1838.74    601.69 o 
   9  12   5      570.53      635.04    312.03 o 
  10  12   5      170.62      765.74    301.20 o 
  11  12   5     1081.29      683.93    471.83 o 
  12  12   5     3124.97     3571.17    562.73 o 
 -10  13   5     3576.65     3491.14    401.00 o 
  -9  13   5      137.47      559.23    308.14 o 
  -8  13   5     1432.15     1307.70    336.97 o 
  -7  13   5       63.58      324.74    300.41 o 
  -6  13   5     1694.52     2144.97    346.86 o 
  -5  13   5     1752.93     1690.92    348.18 o 
  -4  13   5     2345.72     2969.18    374.67 o 
  -3  13   5       98.47      718.88    318.28 o 
  -2  13   5      244.91      565.62    311.94 o 
  -1  13   5      285.72      479.93    331.84 o 
   0  13   5       94.72     -152.61    385.25 o 
   1  13   5      395.01     1441.52    424.21 o 
   2  13   5     1436.46     1344.71    366.35 o 
   3  13   5      194.64      585.68    536.76 o 
   4  13   5     6282.40     6784.77    657.96 o 
   5  13   5      123.66      862.17    389.58 o 
   6  13   5     2618.57     2679.41    386.75 o 
   7  13   5      145.93      650.54    325.97 o 
   8  13   5     8479.23     9561.04    547.89 o 
 -28   0   6        8.94     -265.49    230.80 o 
 -26   0   6     1441.53     1178.66    263.16 o 
 -24   0   6      711.62      355.65    463.17 o 
 -22   0   6     2359.68     2201.91    267.18 o 
 -20   0   6     1116.31      964.35    215.64 o 
 -18   0   6    32808.48    31138.31   1378.69 o 
 -16   0   6     1436.69     1692.04    136.93 o 
 -14   0   6    14663.98    13307.64    388.74 o 
 -12   0   6      144.92      346.30    177.48 o 
 -10   0   6    25299.20    26630.11    714.23 o 
  -8   0   6      110.68      237.60    117.71 o 
  -6   0   6    20435.11    20994.15    627.66 o 
  -4   0   6     8548.73     8732.33    213.11 o 
  -2   0   6   188364.20   196942.50   4181.52 o 
   0   0   6      195.73      609.98    177.48 o 
   2   0   6    99774.48    99128.73   1969.77 o 
   4   0   6    13636.34    13005.78    984.78 o 
   6   0   6      574.98      884.88     95.91 o 
   8   0   6       10.06       35.07     78.99 o 
  10   0   6    43135.66    42032.37    619.27 o 
  12   0   6    46421.01    45559.36    678.20 o 
  14   0   6    30686.05    30427.34    521.35 o 
  16   0   6     8881.28     9106.47    403.06 o 
  18   0   6     1557.37     1824.23    265.82 o 
  20   0   6      237.32      275.32    309.50 o 
  22   0   6      312.66      178.22    226.64 o 
  24   0   6     7028.09     6925.91    597.36 o 
  26   0   6     2068.51     1385.18    450.18 o 
 -29   1   6     1700.75     1699.06    260.54 o 
 -28   1   6       62.82      126.64    174.53 o 
 -27   1   6     1251.16     1488.37    201.42 o 
 -26   1   6     7868.10     7571.48    368.00 o 
 -25   1   6     2550.03     2825.80    221.80 o 
 -24   1   6       23.97      233.87    163.07 o 
 -23   1   6    10405.61     9907.08    393.25 o 
 -22   1   6     5924.44     5704.30    249.85 o 
 -21   1   6     1879.35     1693.14    170.06 o 
 -20   1   6      958.17      936.80    148.49 o 
 -19   1   6     7376.59     6610.02    286.78 o 
 -18   1   6      102.11       84.17    156.89 o 
 -17   1   6      142.16       83.60    143.48 o 
 -16   1   6     1265.56     1353.71    126.69 o 
 -15   1   6     4375.16     4202.86    128.64 o 
 -14   1   6    16852.46    16556.87    278.98 o 
 -13   1   6     6961.72     6721.68    172.40 o 
 -12   1   6     4836.26     5583.81    227.48 o 
 -11   1   6    29574.16    27607.77    446.69 o 
 -10   1   6    33384.08    32908.27    464.22 o 
  -9   1   6     9934.36     9449.65    318.02 o 
  -8   1   6    13167.96    12814.70    220.09 o 
  -7   1   6    22845.46    24211.62    322.26 o 
  -6   1   6    50239.24    54334.20    550.55 o 
  -5   1   6        7.77       92.98     58.52 o 
  -4   1   6     1527.75     1833.45     78.08 o 
  -3   1   6      329.09      467.56     90.79 o 
  -1   1   6       55.79       90.22     70.67 o 
   0   1   6    12683.59    14104.58    199.26 o 
   1   1   6     7247.29     7779.85    129.32 o 
   2   1   6    19239.95    20763.72    249.23 o 
   3   1   6     2449.21     2332.63     88.83 o 
   4   1   6     6072.78     6110.05    142.14 o 
   5   1   6     4516.71     4243.47    127.18 o 
   6   1   6    38741.62    39126.93    429.69 o 
   7   1   6     7845.65     7706.80    166.01 o 
   8   1   6       35.83      141.15     90.83 o 
   9   1   6    25554.68    25668.09    330.89 o 
  10   1   6     6543.71     5932.32    157.64 o 
  11   1   6       72.88      108.69    110.02 o 
  12   1   6     2622.35     2715.69    107.78 o 
  13   1   6     1281.78     1371.18     92.96 o 
  14   1   6       54.99        6.38     91.77 o 
  15   1   6      190.44       41.66    119.64 o 
  16   1   6       18.62       -4.52    150.60 o 
  17   1   6     2192.16     2191.30    209.87 o 
  18   1   6     5036.62     4886.68    265.43 o 
  19   1   6       15.36       65.16    155.62 o 
  20   1   6     1173.17     1379.96    212.30 o 
  21   1   6     8821.54     9200.94    389.31 o 
  22   1   6     3643.81     3084.41    266.57 o 
  23   1   6      301.37      223.68    194.30 o 
  24   1   6     2125.80     2317.54    265.19 o 
  25   1   6     3264.02     3156.90    303.25 o 
  26   1   6      565.27      945.39    249.67 o 
  27   1   6       28.68      149.41    228.49 o 
 -29   2   6     3054.68     3540.79    302.99 o 
 -28   2   6       25.71     -295.07    196.71 o 
 -27   2   6     1306.30     1261.70    233.01 o 
 -26   2   6      221.13      395.45    279.28 o 
 -25   2   6      659.00      483.15    170.72 o 
 -24   2   6      102.53     -211.42    140.95 o 
 -23   2   6      138.72       -2.18    216.18 o 
 -22   2   6      349.50      338.36    145.71 o 
 -21   2   6      503.05      491.00    145.98 o 
 -20   2   6     3901.53     3537.92    224.42 o 
 -19   2   6     4797.61     4683.80    268.37 o 
 -18   2   6      581.59      677.03    284.05 o 
 -17   2   6    22214.31    21101.45    370.51 o 
 -16   2   6     1820.37     1984.49    144.69 o 
 -15   2   6    22151.12    21360.25    298.13 o 
 -14   2   6     5183.84     5159.44    153.43 o 
 -13   2   6    16870.40    16714.10    363.63 o 
 -12   2   6     1996.47     2119.09    112.98 o 
 -11   2   6    22538.83    23108.37    273.66 o 
 -10   2   6      466.42      655.20     73.98 o 
  -9   2   6      478.91      477.04     68.57 o 
  -8   2   6       41.17       -5.05     51.95 o 
  -7   2   6     5663.05     5012.46    144.54 o 
  -6   2   6     7459.42     8531.62    176.19 o 
  -5   2   6     9631.95    10419.82    166.13 o 
  -4   2   6      230.26      221.19     56.95 o 
  -3   2   6    28780.87    28081.67    310.93 o 
  -2   2   6     1532.29     1915.64     94.28 o 
  -1   2   6     3149.91     3801.41    120.72 o 
   0   2   6    22531.21    24963.92    282.28 o 
   1   2   6    64899.35    66370.46    654.56 o 
   2   2   6     7103.59     6874.71    136.71 o 
   3   2   6      222.44      246.05     82.90 o 
   4   2   6      441.15      479.48    118.09 o 
   5   2   6     1819.57     1687.67    102.08 o 
   6   2   6      646.14      897.00    129.35 o 
   7   2   6       32.43       24.22     76.54 o 
   8   2   6      621.59      637.06     89.87 o 
   9   2   6    23284.91    23453.47    318.41 o 
  10   2   6     1991.35     2161.52    113.74 o 
  11   2   6       32.51       11.89     89.06 o 
  12   2   6     6952.36     7231.92    195.09 o 
  13   2   6    41229.02    40142.02    490.35 o 
  14   2   6      496.34      544.12    107.16 o 
  15   2   6       26.34      220.79    106.46 o 
  16   2   6     2428.96     2194.22    200.94 o 
  17   2   6    10869.32    10714.04    365.20 o 
  18   2   6     1078.75      923.43    189.02 o 
  19   2   6      373.22      210.68    191.48 o 
  20   2   6      359.87      269.68    179.69 o 
  21   2   6     1919.83     1798.34    222.37 o 
  22   2   6        3.47      -43.33    180.75 o 
  23   2   6     1278.50     1171.97    221.49 o 
  24   2   6     2341.53     1976.02    386.17 o 
  25   2   6     6208.13     6746.25    373.51 o 
  26   2   6        7.63      214.32    223.95 o 
 -29   3   6      182.96      -15.56    218.39 o 
 -28   3   6      159.79       -2.70    239.13 o 
 -27   3   6     2273.07     2441.09    262.22 o 
 -26   3   6    11929.61    11767.18    426.97 o 
 -25   3   6     2893.47     3110.34    261.73 o 
 -24   3   6      266.27      252.87    181.53 o 
 -23   3   6     2351.59     2465.62    269.30 o 
 -22   3   6     8777.74     7554.92    463.17 o 
 -21   3   6      866.41     1013.17    209.52 o 
 -20   3   6      643.14      563.59    200.05 o 
 -19   3   6       18.87      -63.26    209.94 o 
 -18   3   6        1.49       16.28    131.28 o 
 -17   3   6     1025.65      809.63    175.45 o 
 -16   3   6      650.21      488.45    138.71 o 
 -15   3   6      139.89      177.87    104.30 o 
 -14   3   6    15291.88    15013.09    256.38 o 
 -13   3   6    12438.17    13034.92    217.47 o 
 -12   3   6      736.17      655.37     81.18 o 
 -11   3   6    10515.93    10884.55    196.60 o 
 -10   3   6    66627.27    66357.47    683.10 o 
  -9   3   6    11948.49    12620.91    242.18 o 
  -8   3   6    29560.96    30720.56    365.20 o 
  -7   3   6     2808.15     2568.95    120.56 o 
  -6   3   6     9234.81     9300.36    214.04 o 
  -5   3   6      408.39      432.11     77.13 o 
  -4   3   6        1.68      -22.17    103.33 o 
  -3   3   6    35853.05    35644.41    532.66 o 
  -2   3   6      104.00       85.92    102.90 o 
  -1   3   6     4918.66     5282.11    202.28 o 
   0   3   6     2523.15     2490.86    141.35 o 
   1   3   6     5877.46     6372.46    195.41 o 
   2   3   6    27763.76    29169.16    394.97 o 
   3   3   6     3988.88     3725.75    130.15 o 
   4   3   6    11710.12    12473.99    236.37 o 
   5   3   6    95061.44    95414.58   1056.33 o 
   6   3   6    82847.46    84935.00    960.21 o 
   7   3   6      446.87      472.85    119.18 o 
   8   3   6    13488.12    13992.60    266.64 o 
   9   3   6    21405.58    21310.23    347.88 o 
  10   3   6    10437.32    10351.68    262.41 o 
  11   3   6     2068.55     2149.78    249.92 o 
  12   3   6      236.06      374.78    108.55 o 
  13   3   6        4.25      123.19    104.71 o 
  14   3   6       21.14        1.31    106.25 o 
  15   3   6       12.83     -131.92    108.26 o 
  16   3   6      151.32       95.10    136.28 o 
  17   3   6     8210.87     8317.36    323.39 o 
  18   3   6     4185.84     4268.73    429.69 o 
  19   3   6     1443.34     1439.13    212.66 o 
  20   3   6     2914.84     3130.14    254.69 o 
  21   3   6    10760.45    10509.79    401.18 o 
  22   3   6     5539.22     5324.87    322.29 o 
  23   3   6      273.61      751.37    207.83 o 
  24   3   6     1173.80     1014.50    233.23 o 
  25   3   6      156.13      336.57    223.02 o 
  26   3   6     1671.22     1507.96    269.77 o 
 -28   4   6      193.75       98.84    215.75 o 
 -27   4   6        3.41     -203.13    195.57 o 
 -26   4   6     1413.79     1758.85    243.77 o 
 -25   4   6     1082.24     1344.41    341.97 o 
 -24   4   6        4.45     -233.75    216.43 o 
 -23   4   6     1104.18     1112.12    244.81 o 
 -22   4   6    10169.55    10357.60    785.66 o 
 -21   4   6      121.56      -72.49    190.46 o 
 -20   4   6       49.76      206.97    188.22 o 
 -19   4   6        7.02       96.07    186.13 o 
 -18   4   6    35465.96    34028.49    600.02 o 
 -17   4   6       78.25      193.72    152.06 o 
 -16   4   6     1008.18      919.82    160.63 o 
 -15   4   6      267.91      287.54     94.55 o 
 -14   4   6    33466.54    32488.72    402.81 o 
 -13   4   6       22.39      307.74    160.03 o 
 -12   4   6      719.35      778.25     94.61 o 
 -11   4   6       74.94      -19.88     81.28 o 
 -10   4   6      392.99      424.36     79.95 o 
  -9   4   6        5.19        3.04     63.25 o 
  -8   4   6     1148.85     1588.55    184.29 o 
  -7   4   6       75.67       94.00     75.63 o 
  -6   4   6    46539.92    47572.31    592.43 o 
  -5   4   6      410.63      504.03    122.03 o 
  -4   4   6     2495.14     2467.26    157.48 o 
  -3   4   6     1388.40     1474.92    141.86 o 
  -2   4   6    24053.73    22053.04    397.49 o 
  -1   4   6      265.24      372.92    116.08 o 
   0   4   6     5745.13     5661.50    227.73 o 
   1   4   6     8190.60     7172.12    241.19 o 
   2   4   6    46285.59    47867.68    604.80 o 
   3   4   6      961.19     1199.46     82.29 o 
   4   4   6     5572.28     5523.01    184.08 o 
   5   4   6      602.92      647.86    137.45 o 
   6   4   6     1336.26     1310.94    118.12 o 
   7   4   6     1717.16     1726.37    128.71 o 
   8   4   6     9469.18     9309.34    241.52 o 
   9   4   6     7445.03     6599.93    270.06 o 
  10   4   6    20845.05    20460.82    360.04 o 
  11   4   6       57.67      119.42    114.08 o 
  12   4   6     6211.00     6197.30    343.01 o 
  13   4   6     6781.02     6559.18    196.48 o 
  14   4   6    23298.12    23574.28    604.17 o 
  15   4   6       28.71       67.21    122.67 o 
  16   4   6     4538.50     4992.16    192.84 o 
  17   4   6      175.42       95.43    162.27 o 
  18   4   6     7986.31     7472.04    326.24 o 
  19   4   6        9.25      -72.26    176.47 o 
  20   4   6      393.22      313.15    184.32 o 
  21   4   6     1015.64     1140.35    215.63 o 
  22   4   6      532.71      313.32    190.90 o 
  23   4   6      306.67     -343.36    277.84 o 
  24   4   6      535.60      325.43    210.45 o 
  25   4   6        1.35       19.43    203.57 o 
 -27   5   6     3711.45     3971.58    304.95 o 
 -26   5   6      426.82      188.38    229.01 o 
 -25   5   6     3089.67     2829.44    308.01 o 
 -24   5   6        5.80      467.44    222.88 o 
 -23   5   6     1814.07     2330.97    276.99 o 
 -22   5   6     3091.74     2969.92    299.21 o 
 -21   5   6     6392.70     5946.44    349.98 o 
 -20   5   6     1217.36      966.66    305.17 o 
 -19   5   6     1047.14      870.37    174.90 o 
 -18   5   6     3230.05     3292.97    340.50 o 
 -17   5   6      763.47      793.73    177.01 o 
 -16   5   6     1147.16     1086.75    172.44 o 
 -15   5   6      749.38      849.05    136.83 o 
 -14   5   6      426.34      507.88    109.11 o 
 -13   5   6     3771.10     3725.65    145.11 o 
 -12   5   6      518.02      707.86    103.48 o 
 -11   5   6    23392.60    23196.76    313.03 o 
 -10   5   6    15006.81    14583.23    270.73 o 
  -9   5   6     9925.07     9853.34    362.74 o 
  -8   5   6      556.82      516.52    101.73 o 
  -7   5   6    15206.36    14547.29    256.82 o 
  -6   5   6    12573.39    11358.55    257.26 o 
  -5   5   6     4130.21     4475.70    198.99 o 
  -4   5   6      249.29      288.81    123.41 o 
  -3   5   6     4786.22     5010.98    215.47 o 
  -2   5   6     1206.84     1502.82     86.54 o 
  -1   5   6      162.06      112.34    124.79 o 
   0   5   6     4012.76     4305.60    212.45 o 
   1   5   6    27630.96    29442.47    612.08 o 
   2   5   6     4612.28     4562.52    207.94 o 
   3   5   6     3796.85     3814.53    156.20 o 
   4   5   6       81.80     -105.01     97.40 o 
   5   5   6    29272.35    29119.38    434.08 o 
   6   5   6     9709.68     9199.96    251.79 o 
   7   5   6    11876.27    12082.80    277.37 o 
   8   5   6    18716.11    17746.82    364.25 o 
   9   5   6    23136.05    22299.13    346.76 o 
  10   5   6      998.86     1441.18    246.28 o 
  11   5   6      642.41      725.55    126.72 o 
  12   5   6     3989.05     4327.48    175.08 o 
  13   5   6      599.92      453.22    136.40 o 
  14   5   6     1815.92     1669.00    175.65 o 
  15   5   6      272.70      382.80    138.75 o 
  16   5   6       15.45       30.22    135.90 o 
  17   5   6     6659.72     7046.05    273.23 o 
  18   5   6     4277.96     4146.78    268.75 o 
  19   5   6      147.98       86.73    168.31 o 
  20   5   6     3965.46     3638.73    442.18 o 
  21   5   6     7398.42     7037.22    355.79 o 
  22   5   6     3318.43     3609.62    291.53 o 
  23   5   6        5.58     -285.83    190.55 o 
  24   5   6     1368.74     1486.29    253.83 o 
  25   5   6     1356.96     1690.78    277.91 o 
 -27   6   6     1290.61     1255.24    302.28 o 
 -26   6   6      594.69      812.29    281.15 o 
 -25   6   6       22.88       39.19    231.66 o 
 -24   6   6      185.19      161.28    229.87 o 
 -23   6   6       21.57        0.19    211.39 o 
 -22   6   6      399.13      463.80    229.87 o 
 -21   6   6     5112.49     5015.25    348.22 o 
 -20   6   6      608.06      913.29    223.38 o 
 -19   6   6    15180.64    15975.58    427.53 o 
 -18   6   6     1344.93     1714.77    202.98 o 
 -17   6   6    16873.18    15792.35    411.26 o 
 -16   6   6      419.45      658.52    173.86 o 
 -15   6   6    14583.30    13929.99    381.87 o 
 -14   6   6       30.19      299.00    108.29 o 
 -13   6   6     8523.20     8341.14    212.80 o 
 -12   6   6      145.49       57.59    103.31 o 
 -11   6   6     4163.76     4246.11    155.86 o 
 -10   6   6     1139.76     1208.77    154.02 o 
  -9   6   6       14.16       -5.68    111.15 o 
  -8   6   6      530.09      480.46    140.35 o 
  -7   6   6     9259.81     9135.16    320.68 o 
  -6   6   6     6862.10     7055.82    235.53 o 
  -5   6   6    15310.37    15562.50    321.43 o 
  -4   6   6    10337.83    10052.66    332.39 o 
  -3   6   6    41145.88    40528.82    556.74 o 
  -2   6   6     2530.89     2441.17    157.80 o 
  -1   6   6    15018.42    15119.70    314.69 o 
   0   6   6      727.48      753.73    128.75 o 
   1   6   6    10187.40     9436.10    345.02 o 
   2   6   6     5326.43     5153.85    209.93 o 
   3   6   6       58.46      214.91    127.82 o 
   4   6   6      196.44      296.93    107.48 o 
   5   6   6      685.36      918.77    122.27 o 
   6   6   6        4.73      -18.50    195.11 o 
   7   6   6      196.44      182.46    112.06 o 
   8   6   6     1342.58     1617.20    160.14 o 
   9   6   6     5847.91     5671.41    201.68 o 
  10   6   6       51.26      200.81    125.70 o 
  11   6   6     1592.63     1735.17    180.57 o 
  12   6   6     2660.73     2648.94    152.40 o 
  13   6   6    20250.36    19943.04    368.73 o 
  14   6   6     2124.91     2231.52    248.04 o 
  15   6   6     2735.32     2939.20    205.68 o 
  16   6   6       12.83     -144.99    142.58 o 
  17   6   6    13089.32    12873.29    347.32 o 
  18   6   6     1416.85     1210.04    257.54 o 
  19   6   6      730.25      510.43    206.81 o 
  20   6   6      200.34     -204.77    245.18 o 
  21   6   6      536.80      730.69    205.52 o 
  22   6   6       16.99     -177.69    192.27 o 
  23   6   6       30.74     -205.48    210.33 o 
  24   6   6      275.01      465.28    238.67 o 
 -25   7   6     1348.48     1691.37    372.27 o 
 -24   7   6        9.50      137.36    233.78 o 
 -23   7   6     1632.89     1735.38    286.08 o 
 -22   7   6     4551.69     5147.27    402.57 o 
 -21   7   6      597.75      350.90    218.71 o 
 -20   7   6      144.92      -51.88    207.65 o 
 -19   7   6     1025.30      886.68    204.91 o 
 -18   7   6       15.34     -239.24    159.49 o 
 -17   7   6      445.32      306.05    171.40 o 
 -16   7   6     1802.57     1658.74    238.55 o 
 -15   7   6      146.92      -51.29    158.55 o 
 -14   7   6     5163.24     5318.28    185.21 o 
 -13   7   6     6810.98     7146.69    208.22 o 
 -12   7   6     2097.35     2239.84    144.53 o 
 -11   7   6     1054.77      965.63    105.94 o 
 -10   7   6    28674.11    27554.01    418.74 o 
  -9   7   6     1584.54     1572.17    184.07 o 
  -8   7   6        1.37      -12.92    139.78 o 
  -7   7   6     6656.24     7075.88    258.01 o 
  -6   7   6    37727.79    35711.49    544.97 o 
  -5   7   6     1676.40     1933.68    132.10 o 
  -4   7   6        1.05       52.01     98.25 o 
  -3   7   6     4332.45     4117.10    146.77 o 
  -2   7   6      521.82      143.90    204.93 o 
  -1   7   6     3010.90     3265.89    289.28 o 
   0   7   6      991.73     1002.56    152.71 o 
   1   7   6     3636.76     4086.07    207.15 o 
   2   7   6    37126.20    35165.21    548.62 o 
   3   7   6      388.47      482.85    148.79 o 
   4   7   6     3553.09     3290.06    203.06 o 
   5   7   6     9157.34     8605.49    379.87 o 
   6   7   6    31093.60    29731.30    434.74 o 
   7   7   6      611.34      359.63    128.09 o 
   8   7   6     2197.99     2109.43    159.79 o 
   9   7   6     6346.04     6434.67    254.17 o 
  10   7   6     6270.92     6441.51    230.31 o 
  11   7   6      298.38      272.38    136.05 o 
  12   7   6      540.35      651.70    163.00 o 
  13   7   6      353.93       77.78    178.76 o 
  14   7   6        0.34      -89.07    134.34 o 
  15   7   6     1336.29     1080.03    169.44 o 
  16   7   6     5221.59     5566.16    239.66 o 
  17   7   6     1321.39      995.68    164.98 o 
  18   7   6     2602.69     2331.61    253.85 o 
  19   7   6     1096.13     1026.30    217.62 o 
  20   7   6     7144.05     8092.48    458.94 o 
  21   7   6     4118.72     4499.09    320.42 o 
  22   7   6     4329.15     4988.13    399.60 o 
  23   7   6        0.36      229.30    228.84 o 
 -24   8   6        3.24      -71.71    237.03 o 
 -23   8   6       10.39       35.06    255.39 o 
 -22   8   6     2441.97     2636.39    326.65 o 
 -21   8   6       22.43     -305.29    203.53 o 
 -20   8   6       98.67      153.21    198.08 o 
 -19   8   6     1643.39     1874.80    227.55 o 
 -18   8   6    14030.39    14151.52    428.91 o 
 -17   8   6      628.02      701.00    193.54 o 
 -16   8   6      413.44      656.90    278.29 o 
 -15   8   6     4393.01     4822.63    383.74 o 
 -14   8   6    11408.00    10918.63    277.04 o 
 -13   8   6     2440.61     2558.44    155.84 o 
 -12   8   6     1653.64     1905.69    253.99 o 
 -11   8   6     1688.23     1808.76    154.82 o 
 -10   8   6      796.66      814.53    169.04 o 
  -9   8   6      247.12      241.69    152.81 o 
  -8   8   6     3012.89     2735.93    201.19 o 
  -7   8   6    13639.93    13184.73    456.59 o 
  -6   8   6     5965.75     5752.16    247.36 o 
  -5   8   6      586.28      273.27    150.97 o 
  -4   8   6     2631.93     2370.76    236.80 o 
  -3   8   6    10497.03    10057.29    301.74 o 
  -2   8   6    23433.62    21701.27    420.18 o 
  -1   8   6      639.46      565.26    155.58 o 
   0   8   6      521.49      288.63    152.05 o 
   1   8   6      215.31      168.20    168.07 o 
   2   8   6     2156.71     2102.84    185.94 o 
   3   8   6      779.95      861.48    162.85 o 
   4   8   6     3886.92     3744.60    217.13 o 
   5   8   6      131.86      139.29    152.04 o 
   6   8   6       46.41      146.92    192.99 o 
   7   8   6     3098.95     2808.52    209.45 o 
   8   8   6      106.51      195.91    133.61 o 
   9   8   6      755.90      779.11    149.35 o 
  10   8   6     6197.96     6139.52    260.89 o 
  11   8   6      117.93      161.75    140.94 o 
  12   8   6     3909.32     3923.59    206.86 o 
  13   8   6       61.78      308.95    143.22 o 
  14   8   6    10700.79    10596.03    304.48 o 
  15   8   6        2.66     -127.61    143.82 o 
  16   8   6      628.83      758.93    166.36 o 
  17   8   6      345.48      515.39    179.98 o 
  18   8   6     1588.22     1758.37    250.64 o 
  19   8   6     1708.04     1771.34    264.47 o 
  20   8   6       70.52       45.58    275.00 o 
  21   8   6      119.09      364.99    237.48 o 
 -22   9   6     2342.29     2667.13    554.07 o 
 -21   9   6     1406.29     1210.94    291.34 o 
 -20   9   6      288.06       44.45    195.44 o 
 -19   9   6      629.40      698.39    315.94 o 
 -18   9   6       55.50     -229.93    181.73 o 
 -17   9   6      831.40     1049.25    213.10 o 
 -16   9   6     2283.79     2485.80    248.68 o 
 -15   9   6     3906.05     3716.58    270.04 o 
 -14   9   6     2208.99     2657.25    402.57 o 
 -13   9   6     1096.36     1582.16    374.96 o 
 -12   9   6      972.19     1074.79    194.74 o 
 -11   9   6    10023.68    10001.84    329.89 o 
 -10   9   6      240.93      333.98    195.56 o 
  -9   9   6     7763.16     7342.52    282.33 o 
  -8   9   6      342.13      253.23    171.19 o 
  -7   9   6    14145.86    13500.82    353.10 o 
  -6   9   6        3.13     -220.29    146.86 o 
  -5   9   6     1262.66     1502.24    182.10 o 
  -4   9   6     1726.42     1738.90    180.23 o 
  -3   9   6     2946.43     3067.92    209.04 o 
  -2   9   6       68.08       30.23    156.04 o 
  -1   9   6     1837.19     1683.84    224.30 o 
   0   9   6      581.89      710.88    166.03 o 
   1   9   6     3969.31     4041.93    225.55 o 
   2   9   6      254.74      239.06    149.42 o 
   3   9   6      884.58      766.63    180.01 o 
   4   9   6      775.62      549.47    167.93 o 
   5   9   6    26041.64    24928.80    495.46 o 
   6   9   6     2551.12     2584.76    212.27 o 
   7   9   6     3516.52     3760.57    232.54 o 
   8   9   6      744.10      555.04    171.83 o 
   9   9   6     6001.67     6728.01    290.53 o 
  10   9   6       28.51       48.33    151.87 o 
  11   9   6     3131.84     3227.33    216.19 o 
  12   9   6      367.93      185.15    165.71 o 
  13   9   6      143.23     -116.57    160.09 o 
  14   9   6     1188.17     1300.78    180.66 o 
  15   9   6        9.80      -77.92    164.31 o 
  16   9   6       83.05      142.74    173.55 o 
  17   9   6     3977.69     5286.38    285.35 o 
  18   9   6     2451.51     2977.99    306.05 o 
  19   9   6       45.82      -97.23    311.74 o 
  20   9   6       13.73       24.92    384.89 o 
 -20  10   6      195.92      312.46    223.56 o 
 -19  10   6     4200.11     4778.65    326.91 o 
 -18  10   6     2637.24     2868.07    848.42 o 
 -17  10   6     5729.42     5953.20    414.53 o 
 -16  10   6       13.72     -353.91    266.21 o 
 -15  10   6     3743.53     4300.18    499.96 o 
 -14  10   6      761.45      928.99    372.27 o 
 -13  10   6     1594.90     1778.19    380.35 o 
 -12  10   6     1823.99     1938.35    243.64 o 
 -11  10   6     2778.30     2976.79    461.01 o 
 -10  10   6       61.73      241.73    250.61 o 
  -9  10   6     1386.30     1559.13    243.96 o 
  -8  10   6     1533.07     1425.23    235.64 o 
  -7  10   6     2313.43     2397.68    265.97 o 
  -6  10   6      886.16     1214.75    242.62 o 
  -5  10   6     5964.37     6154.38    346.23 o 
  -4  10   6     2551.32     2589.51    279.78 o 
  -3  10   6     5463.62     6160.08    359.06 o 
  -2  10   6    10569.79    10791.60    336.85 o 
  -1  10   6     1122.21     1235.64    182.79 o 
   0  10   6      861.85      930.61    179.72 o 
   1  10   6    22400.18    21057.70    446.52 o 
   2  10   6     2695.94     2670.04    211.25 o 
   3  10   6     2003.54     1889.63    204.26 o 
   4  10   6     1959.91     2010.51    206.63 o 
   5  10   6     3327.08     3112.81    230.82 o 
   6  10   6     2789.00     2708.94    228.66 o 
   7  10   6     1183.64     1131.28    195.94 o 
   8  10   6     2114.03     2247.74    221.23 o 
   9  10   6     8243.75     7867.54    315.17 o 
  10  10   6      689.26      699.33    197.82 o 
  11  10   6      887.95      785.77    183.74 o 
  12  10   6      378.98      739.53    264.43 o 
  13  10   6    10914.59    10284.17    393.26 o 
  14  10   6     3104.63     2942.91    235.11 o 
  15  10   6      423.49      889.56    200.52 o 
  16  10   6      282.56      651.32    193.83 o 
  17  10   6     2637.54     2774.44    252.04 o 
  18  10   6     1199.38     1203.72    256.68 o 
 -18  11   6      804.77     2121.06    536.76 o 
 -17  11   6       23.95      636.32    480.48 o 
 -16  11   6        3.89       17.31    454.51 o 
 -15  11   6     1377.99     1454.44    506.46 o 
 -14  11   6     2833.11     2467.35    510.79 o 
 -13  11   6      518.57      640.65    445.86 o 
 -12  11   6      541.82     1001.19    324.65 o 
 -11  11   6     2930.15     3414.32    677.44 o 
 -10  11   6     5839.58     6166.98    418.46 o 
  -9  11   6     1062.31     1389.52    307.80 o 
  -8  11   6     1129.31     1570.69    448.02 o 
  -7  11   6     2302.67     3094.68    411.23 o 
  -6  11   6    12690.41    11787.90    549.13 o 
  -5  11   6     2860.67     2581.73    294.26 o 
  -4  11   6        2.30     -104.89    227.76 o 
  -3  11   6       48.57     -330.50    220.33 o 
  -2  11   6      181.37       35.35    222.64 o 
  -1  11   6     2678.75     2300.07    286.17 o 
   0  11   6     1384.80     1583.65    277.02 o 
   1  11   6      286.84      109.57    240.59 o 
   2  11   6     1534.44     1787.74    271.89 o 
   3  11   6      641.48      659.96    248.82 o 
   4  11   6     3321.17     3572.96    318.75 o 
   5  11   6      479.22      741.69    332.96 o 
   6  11   6     7849.35     8052.60    394.83 o 
   7  11   6       37.94      258.86    229.18 o 
   8  11   6       62.21      329.24    233.40 o 
   9  11   6       32.88       -4.38    248.94 o 
  10  11   6     3866.39     3835.03    289.20 o 
  11  11   6     1151.40     1644.33    298.42 o 
  12  11   6      251.99     1114.85    322.49 o 
  13  11   6      279.43      311.74    269.13 o 
  14  11   6      195.13      660.56    243.23 o 
  15  11   6      596.21      836.31    244.91 o 
 -15  12   6      258.41      593.03    519.44 o 
 -14  12   6     7174.30     8137.94    783.49 o 
 -13  12   6     2043.26     1882.98    532.43 o 
 -12  12   6      500.27     1292.15    456.68 o 
 -11  12   6       78.50      261.50    278.60 o 
 -10  12   6      885.98     1610.13    588.70 o 
  -9  12   6      395.08     1127.60    313.09 o 
  -8  12   6       86.95      309.47    267.23 o 
  -7  12   6     2481.92     2558.88    354.43 o 
  -6  12   6     3411.75     3138.71    383.21 o 
  -5  12   6      413.07      307.29    294.21 o 
  -4  12   6       75.73      399.26    290.86 o 
  -3  12   6     5045.50     5036.05    432.45 o 
  -2  12   6    12651.48    11223.76    558.11 o 
  -1  12   6     1029.59     1420.26    365.77 o 
   0  12   6       29.37      142.63    308.14 o 
   1  12   6     4303.34     4841.36    435.97 o 
   2  12   6     2117.10     2611.41    358.86 o 
   3  12   6     1604.56     1757.13    341.34 o 
   4  12   6     1784.86     1640.83    655.80 o 
   5  12   6      152.71      547.77    297.86 o 
   6  12   6      447.34      608.70    310.66 o 
   7  12   6      809.19      795.80    300.07 o 
   8  12   6       60.86      331.20    304.45 o 
   9  12   6      548.36     1599.31    335.07 o 
  10  12   6     1917.01     2605.87    510.79 o 
  11  12   6        7.88     -489.14    411.23 o 
  12  12   6     1787.33     1480.41    467.50 o 
 -10  13   6      220.73      426.97    330.72 o 
  -9  13   6     3207.56     3182.79    428.54 o 
  -8  13   6      128.07      -33.89    307.86 o 
  -7  13   6     3314.24     3919.51    423.22 o 
  -6  13   6      347.88      617.18    424.21 o 
  -5  13   6     1090.81     1378.81    351.41 o 
  -4  13   6     1021.75     1281.12    339.09 o 
  -3  13   6       66.69      200.62    298.50 o 
  -2  13   6      540.15      856.00    534.59 o 
  -1  13   6      210.39      -72.88    376.60 o 
   0  13   6      344.13      712.20    322.88 o 
   1  13   6     4064.89     4515.00    597.36 o 
   2  13   6      291.87      628.76    320.96 o 
   3  13   6     2006.90     2801.24    397.77 o 
   4  13   6      211.01      788.06    336.53 o 
   5  13   6     3931.16     4552.67    699.08 o 
   6  13   6      687.50      923.58    538.92 o 
   7  13   6      709.50      825.26    322.91 o 
 -29   0   7     5260.93     5032.77    420.66 o 
 -27   0   7       14.57     -341.22    230.35 o 
 -25   0   7      376.62      171.70    229.85 o 
 -23   0   7      143.36     -225.00    207.65 o 
 -21   0   7    13275.12    12987.75    481.49 o 
 -19   0   7        9.27       -7.88    170.67 o 
 -17   0   7    49814.01    46384.46    910.59 o 
 -15   0   7     7327.33     7430.09    315.22 o 
 -13   0   7     6821.36     7025.47    372.27 o 
 -11   0   7       89.76      -86.57    138.52 o 
  -9   0   7     8465.92     9766.84    296.40 o 
  -7   0   7     2443.61     2415.41    246.74 o 
  -5   0   7    94011.10    97239.91   1457.56 o 
  -3   0   7    46523.01    46654.64   1121.13 o 
  -1   0   7   304197.31   317760.59   6683.50 o 
   1   0   7    20871.16    21895.36    456.68 o 
   3   0   7     7558.95     6831.55    186.42 o 
   5   0   7      162.18      240.09    105.57 o 
   7   0   7     2154.34     2057.21    126.21 o 
   9   0   7      281.03      224.52     82.07 o 
  11   0   7    40697.12    39441.66    610.16 o 
  13   0   7     8870.65     8476.30    269.46 o 
  15   0   7    32518.89    30899.33    802.97 o 
  17   0   7     3174.59     3038.16    285.33 o 
  19   0   7     3369.30     3580.33    359.28 o 
  21   0   7      906.87      755.75    251.35 o 
  23   0   7     2676.70     2294.21    428.54 o 
  25   0   7     2591.40     1904.62    458.84 o 
 -29   1   7     1780.45     1705.37    229.51 o 
 -28   1   7      577.15      923.86    195.45 o 
 -27   1   7       95.07       87.88    168.59 o 
 -26   1   7      982.74      792.84    192.24 o 
 -25   1   7     8495.37     8739.51    326.26 o 
 -24   1   7     6524.73     6908.21    311.77 o 
 -23   1   7       71.47      174.22    150.08 o 
 -22   1   7     1139.54     1336.86    169.59 o 
 -21   1   7     5769.44     5886.72    248.46 o 
 -20   1   7     1812.65     1847.82    170.96 o 
 -19   1   7       39.08      -41.78    188.06 o 
 -18   1   7     4871.04     4977.17    236.35 o 
 -17   1   7     3238.22     3121.50    159.33 o 
 -16   1   7     1533.59     1585.45    158.27 o 
 -15   1   7      219.24      231.15     92.60 o 
 -14   1   7       77.68       91.51    123.71 o 
 -13   1   7    15792.76    15724.81    329.17 o 
 -12   1   7     2894.40     2969.58    155.79 o 
 -11   1   7        1.97      121.17     89.35 o 
 -10   1   7    31912.43    34421.48    453.29 o 
  -9   1   7    57109.43    56891.21   1605.95 o 
  -8   1   7     9474.34    10357.26    237.97 o 
  -7   1   7        3.31       22.29     59.14 o 
  -6   1   7    53883.30    57510.75    578.44 o 
  -5   1   7    16351.66    16714.68    218.56 o 
  -4   1   7     9891.01    10496.56    156.73 o 
  -3   1   7     9006.27     8489.27    166.10 o 
  -2   1   7    13731.94    14095.17    325.97 o 
  -1   1   7     2171.08     2184.42     72.88 o 
   0   1   7    17027.95    17626.26    239.78 o 
   1   1   7      206.93      252.17     63.28 o 
   2   1   7    62365.55    64947.42    714.32 o 
   3   1   7    49822.29    51136.86    529.31 o 
   4   1   7    18184.03    19134.97    321.40 o 
   5   1   7    15606.86    15860.57    210.57 o 
   6   1   7    45153.73    44820.57    486.27 o 
   7   1   7     6469.78     6321.19    157.54 o 
   8   1   7       44.01       18.50     75.87 o 
   9   1   7    13837.03    13609.41    226.36 o 
  10   1   7      962.89      975.42     95.18 o 
  11   1   7    15505.62    14977.68    252.81 o 
  12   1   7        0.32        4.85     79.97 o 
  13   1   7      577.33      521.17     88.84 o 
  14   1   7     5716.52     5675.18    180.75 o 
  15   1   7     2842.51     2853.25    361.33 o 
  16   1   7     1249.75      937.76    182.30 o 
  17   1   7     4534.66     4886.69    348.01 o 
  18   1   7     2295.33     2037.57    207.79 o 
  19   1   7     7877.02     7532.78    378.32 o 
  20   1   7     1256.84     1898.50    219.96 o 
  21   1   7     1605.05     1558.61    219.12 o 
  22   1   7     6661.08     6612.88    334.59 o 
  23   1   7     2578.66     2481.59    260.64 o 
  24   1   7       31.31      -50.40    198.99 o 
  25   1   7      872.87      697.16    231.42 o 
  26   1   7      419.89      464.79    230.33 o 
 -29   2   7      601.58      536.37    227.98 o 
 -28   2   7     2269.38     2509.49    239.86 o 
 -27   2   7      204.11      430.97    196.73 o 
 -26   2   7     2177.96     2030.81    205.57 o 
 -25   2   7     2633.64     2575.61    211.14 o 
 -24   2   7        0.70      -74.66    146.12 o 
 -23   2   7        0.07       -3.32    139.51 o 
 -22   2   7     3059.87     2906.07    194.05 o 
 -21   2   7     1059.39      876.32    172.94 o 
 -20   2   7     4994.12     4705.64    283.72 o 
 -19   2   7      615.65      640.16    153.93 o 
 -18   2   7    18172.75    17116.59    402.33 o 
 -17   2   7      178.66      490.20    125.76 o 
 -16   2   7    25163.02    24770.66    400.05 o 
 -15   2   7      316.38      230.44    100.46 o 
 -14   2   7    18308.26    18231.62    307.49 o 
 -13   2   7     1553.58     1636.94    111.40 o 
 -12   2   7     1121.00     1145.47     94.20 o 
 -11   2   7     1218.72     1435.82     83.85 o 
 -10   2   7      196.12      151.20     57.02 o 
  -9   2   7      148.88      203.20     61.47 o 
  -8   2   7     2127.00     2093.67     84.25 o 
  -7   2   7     8085.32     8417.83    158.58 o 
  -6   2   7    19025.23    19101.46    222.45 o 
  -5   2   7    11131.70    11994.78    207.77 o 
  -4   2   7    10349.72    10387.00    161.45 o 
  -3   2   7        0.63      -49.98     56.98 o 
  -2   2   7    16875.90    15724.84    246.04 o 
  -1   2   7    12759.29    12728.17    224.83 o 
   0   2   7    15372.61    15811.17    204.53 o 
   1   2   7     2459.52     2515.03     87.60 o 
   2   2   7    39052.93    38649.14    419.43 o 
   3   2   7     8422.27     8513.50    146.15 o 
   4   2   7     2317.64     2722.67    102.91 o 
   5   2   7      192.60      196.88     76.03 o 
   6   2   7       55.84       59.74     76.66 o 
   7   2   7      568.73      518.84     83.92 o 
   8   2   7     3025.25     3091.02    121.83 o 
   9   2   7     3734.29     3994.41    139.19 o 
  10   2   7    35572.93    34267.14    424.52 o 
  11   2   7      657.73      689.61    103.30 o 
  12   2   7     3412.03     3557.20    228.02 o 
  13   2   7     3272.93     3339.91    153.12 o 
  14   2   7    40965.44    39514.30    498.11 o 
  15   2   7      422.68      389.51    114.07 o 
  16   2   7     2322.54     1951.32    222.21 o 
  17   2   7     1450.30     1720.65    198.09 o 
  18   2   7     2528.01     2532.60    231.17 o 
  19   2   7      161.48      221.52    168.74 o 
  20   2   7       33.19       46.50    177.09 o 
  21   2   7     2200.99     1835.36    445.86 o 
  22   2   7     2789.52     2694.42    266.42 o 
  23   2   7      204.51     -110.20    197.62 o 
  24   2   7       45.94       25.01    282.39 o 
  25   2   7      352.33      524.67    304.26 o 
  26   2   7     7788.96     8176.45    473.30 o 
 -29   3   7     1086.54     1160.68    297.04 o 
 -28   3   7     2106.06     2320.19    273.28 o 
 -27   3   7      405.42      581.34    202.32 o 
 -26   3   7     4709.01     4813.80    305.43 o 
 -25   3   7     5934.98     6194.66    383.70 o 
 -24   3   7     2033.12     1694.64    214.16 o 
 -23   3   7       10.15      239.15    214.27 o 
 -22   3   7     4517.08     4489.56    321.00 o 
 -21   3   7     4731.05     4574.54    297.86 o 
 -20   3   7     1296.55     1126.90    217.06 o 
 -19   3   7        0.45     -172.50    205.61 o 
 -18   3   7     1069.13      949.39    141.34 o 
 -17   3   7      984.26      835.42    141.91 o 
 -16   3   7       38.76      183.78    109.99 o 
 -15   3   7       25.38       14.31    101.11 o 
 -14   3   7     4170.11     4087.71    134.93 o 
 -13   3   7    32783.36    31907.98    393.25 o 
 -12   3   7     5388.30     5553.84    172.68 o 
 -11   3   7     7230.83     7454.67    384.62 o 
 -10   3   7    37427.80    37191.96    486.54 o 
  -9   3   7    49869.86    49580.82    534.37 o 
  -8   3   7    17718.94    19340.00    266.50 o 
  -7   3   7       20.75       30.32     70.77 o 
  -6   3   7     8391.73     9527.83    173.64 o 
  -5   3   7    22398.56    22381.39    359.29 o 
  -4   3   7     3414.57     3864.38    167.11 o 
  -3   3   7     4982.83     4895.35    193.15 o 
  -2   3   7     2869.92     3066.78    118.90 o 
  -1   3   7        3.25      -10.40     78.72 o 
   0   3   7      983.58     1016.48     75.80 o 
   1   3   7     5560.96     6015.17    135.66 o 
   2   3   7       37.94      -18.81     56.85 o 
   3   3   7    13319.61    13227.84    204.01 o 
   4   3   7     5864.11     5631.58    172.30 o 
   5   3   7    61359.44    63763.34    750.99 o 
   6   3   7    17753.66    16998.91    294.00 o 
   7   3   7    44564.52    45412.34    583.40 o 
   8   3   7      780.36      833.31    107.64 o 
   9   3   7     2430.42     2451.19    139.72 o 
  10   3   7     4691.05     4318.89    156.31 o 
  11   3   7     4079.18     4365.05    161.61 o 
  12   3   7     1165.60     1172.79    124.62 o 
  13   3   7        2.37     -150.73    100.49 o 
  14   3   7      140.23     -161.11    107.41 o 
  15   3   7        3.25      104.75    116.25 o 
  16   3   7     2155.25     1820.97    174.97 o 
  17   3   7     8566.77     8340.39    326.15 o 
  18   3   7     5074.59     4906.59    279.11 o 
  19   3   7     8661.45     9060.59    363.77 o 
  20   3   7      840.76      678.44    198.19 o 
  21   3   7     3560.25     4176.83    294.46 o 
  22   3   7     4843.31     4813.22    301.86 o 
  23   3   7     4496.41     4630.06    452.37 o 
  24   3   7       50.27       98.61    214.95 o 
  25   3   7      847.45      342.51    219.81 o 
  26   3   7      520.18      352.39    238.41 o 
 -28   4   7       83.49       59.52    213.32 o 
 -27   4   7       16.48      -33.61    230.34 o 
 -26   4   7      360.08      333.36    206.99 o 
 -25   4   7      337.28      162.63    227.65 o 
 -24   4   7      778.41      686.53    224.65 o 
 -23   4   7      262.11      359.50    208.07 o 
 -22   4   7     1493.73     1007.99    227.89 o 
 -21   4   7    10893.54     9368.14    414.33 o 
 -20   4   7     1259.17     1754.40    242.98 o 
 -19   4   7      120.48       60.60    174.47 o 
 -18   4   7    10288.74     9472.16    535.42 o 
 -17   4   7     8591.10     8145.83    292.69 o 
 -16   4   7     4363.07     4459.91    227.93 o 
 -15   4   7      120.16      -67.91     90.77 o 
 -14   4   7      109.90       20.46     89.63 o 
 -13   4   7    47665.21    46750.64    493.65 o 
 -12   4   7       28.37      152.68    127.30 o 
 -11   4   7       16.38       57.55     80.39 o 
 -10   4   7     5007.93     5258.88    155.18 o 
  -9   4   7     2643.08     2645.75    116.53 o 
  -8   4   7       76.40       14.41     68.24 o 
  -7   4   7     2203.09     2810.21    118.26 o 
  -6   4   7    11787.96    12045.59    286.74 o 
  -5   4   7    25519.02    26038.84    450.17 o 
  -4   4   7     2821.08     3326.55    169.64 o 
  -3   4   7     1926.35     1929.70    154.87 o 
  -2   4   7     1186.07     1906.63    173.99 o 
  -1   4   7    63582.57    63689.50    886.64 o 
   0   4   7       29.56      -98.91    114.12 o 
   1   4   7    19427.44    19093.60    527.33 o 
   2   4   7      433.57      380.23    117.04 o 
   3   4   7     2376.56     2315.44     96.92 o 
   4   4   7      226.62      131.38     93.45 o 
   5   4   7     2168.49     2102.25    128.73 o 
   6   4   7     1378.07     1317.77    131.83 o 
   7   4   7     7427.25     7961.50    244.59 o 
   8   4   7     1369.07     1551.69    134.66 o 
   9   4   7    12709.40    12745.16    285.86 o 
  10   4   7     1617.20     1831.62    146.18 o 
  11   4   7    15166.66    14709.59    315.29 o 
  12   4   7      701.27      516.04    134.29 o 
  13   4   7    16137.50    15500.50    337.29 o 
  14   4   7     3859.01     4433.00    240.80 o 
  15   4   7    15928.00    15534.76    307.21 o 
  16   4   7      294.75      388.36    131.09 o 
  17   4   7     3022.27     2806.89    232.13 o 
  18   4   7     1488.34     1425.26    205.72 o 
  19   4   7     2065.03     2423.84    239.13 o 
  20   4   7       28.01      -59.53    167.16 o 
  21   4   7     1331.72     1055.82    350.89 o 
  22   4   7        4.75      260.95    205.50 o 
  23   4   7     1152.45     1543.94    244.14 o 
  24   4   7      530.26      673.06    236.23 o 
  25   4   7     2616.75     2920.11    295.31 o 
 -27   5   7      357.50      177.96    411.23 o 
 -26   5   7     4028.90     3973.10    351.96 o 
 -25   5   7     3897.09     4734.44    365.93 o 
 -24   5   7     4051.55     4844.55    363.28 o 
 -23   5   7      445.42      409.42    219.81 o 
 -22   5   7     4917.50     5487.51    731.55 o 
 -21   5   7     1629.40     1548.45    240.36 o 
 -20   5   7     1386.91     1312.06    236.85 o 
 -19   5   7     1954.49     2002.26    198.81 o 
 -18   5   7       71.26      319.27    197.69 o 
 -17   5   7      340.13      424.63    161.43 o 
 -16   5   7     2367.28     2392.18    200.28 o 
 -15   5   7      964.94     1143.39    129.92 o 
 -14   5   7    14456.64    14330.42    248.40 o 
 -13   5   7      643.61      703.08    111.36 o 
 -12   5   7     8179.31     7649.85    279.57 o 
 -11   5   7      377.06      267.81    126.15 o 
 -10   5   7     7459.16     7390.00    185.93 o 
  -9   5   7     8963.60     8890.14    221.96 o 
  -8   5   7     4009.37     4037.12    145.39 o 
  -7   5   7     9280.42     9782.35    281.85 o 
  -6   5   7    11141.13    10921.58    294.60 o 
  -5   5   7      980.16     1029.36    139.70 o 
  -4   5   7     2648.38     2574.76    168.92 o 
  -3   5   7     1072.01     1441.20    150.63 o 
  -2   5   7       53.71      -66.00    122.64 o 
  -1   5   7     3057.31     3538.95    195.33 o 
   0   5   7     2210.60     2453.57    168.34 o 
   1   5   7     3362.69     2934.88    180.43 o 
   2   5   7    15227.18    15877.86    386.64 o 
   3   5   7     5815.40     5834.33    187.64 o 
   4   5   7    10045.30    10164.46    244.11 o 
   5   5   7      702.79      732.29    118.37 o 
   6   5   7    36736.34    36251.33    516.84 o 
   7   5   7    13551.43    13920.33    303.03 o 
   8   5   7     3639.13     3514.42    183.06 o 
   9   5   7      358.97      241.50    166.82 o 
  10   5   7     8576.47     8456.94    264.44 o 
  11   5   7     1371.23     1456.01    214.11 o 
  12   5   7      252.14       74.96    231.02 o 
  13   5   7     1255.44     1366.04    165.57 o 
  14   5   7     1552.10     1309.68    224.85 o 
  15   5   7     5618.18     5481.22    226.05 o 
  16   5   7       30.82       36.42    124.31 o 
  17   5   7     1054.36     1099.23    196.59 o 
  18   5   7    16962.76    17072.24    474.67 o 
  19   5   7     3106.31     2485.18    291.92 o 
  20   5   7       43.87       49.05    182.77 o 
  21   5   7     1578.70     1086.34    225.09 o 
  22   5   7     5626.48     5370.54    334.14 o 
  23   5   7     1254.34     1509.75    428.75 o 
  24   5   7        0.66     -291.59    194.39 o 
 -27   6   7      310.74      248.01    258.82 o 
 -26   6   7       12.91      -45.29    240.88 o 
 -25   6   7       73.17     -230.58    235.91 o 
 -24   6   7       45.77     -180.36    216.33 o 
 -23   6   7     1178.98     1268.86    251.39 o 
 -22   6   7      253.27      -65.59    199.07 o 
 -21   6   7     1238.42     1214.73    279.20 o 
 -20   6   7     5654.43     5654.50    345.51 o 
 -19   6   7      407.85      663.64    180.10 o 
 -18   6   7     6850.23     7587.78    311.38 o 
 -17   6   7      681.84     1245.10    191.93 o 
 -16   6   7    15422.36    14562.96    408.40 o 
 -15   6   7      387.28      383.90    126.97 o 
 -14   6   7    15953.55    15327.67    359.78 o 
 -13   6   7      597.20      940.04    120.05 o 
 -12   6   7       98.02      -28.16     85.51 o 
 -11   6   7     7063.77     7201.97    246.21 o 
 -10   6   7     5981.06     5972.31    201.43 o 
  -9   6   7     1102.15     1179.52    113.14 o 
  -8   6   7       75.93       95.54    133.27 o 
  -7   6   7     2089.58     2070.23    163.60 o 
  -6   6   7    12657.14    12065.32    295.28 o 
  -5   6   7    21586.42    22509.21    392.69 o 
  -4   6   7     6247.04     5951.54    225.05 o 
  -3   6   7     1737.72     1995.99    140.58 o 
  -2   6   7    73260.93    70128.96   1003.33 o 
  -1   6   7    20074.04    19091.13    416.48 o 
   0   6   7     4713.89     4444.52    230.06 o 
   1   6   7        9.06     -111.00    135.83 o 
   2   6   7    11482.75    11036.47    419.73 o 
   3   6   7     3572.98     3527.07    211.26 o 
   4   6   7      370.80      246.89    111.25 o 
   5   6   7     1342.50     1357.67    144.73 o 
   6   6   7     6045.02     5694.60    216.14 o 
   7   6   7        0.20      -41.54    115.70 o 
   8   6   7     2521.91     2555.70    178.15 o 
   9   6   7      867.14     1117.92    147.08 o 
  10   6   7    24588.12    23239.09    379.16 o 
  11   6   7     2104.84     2183.88    160.39 o 
  12   6   7      209.28      101.41    119.33 o 
  13   6   7      121.45      231.17    130.23 o 
  14   6   7    22941.50    22554.33    399.59 o 
  15   6   7      810.71      859.34    150.31 o 
  16   6   7       42.06     -217.64    145.09 o 
  17   6   7       55.31      -78.31    154.95 o 
  18   6   7     1298.13     1290.11    248.91 o 
  19   6   7      938.76      996.48    213.58 o 
  20   6   7      104.64      -16.79    193.70 o 
  21   6   7      648.41      455.14    223.29 o 
  22   6   7     1079.74     1385.65    264.36 o 
  23   6   7       17.25      -88.80    212.88 o 
 -25   7   7     9030.67     9117.08    517.28 o 
 -24   7   7      467.71      323.93    309.50 o 
 -23   7   7       19.19     -212.23    432.87 o 
 -22   7   7     1339.12     1320.04    300.84 o 
 -21   7   7     1078.97     1491.57    255.15 o 
 -20   7   7      188.97      553.36    190.89 o 
 -19   7   7       68.68      285.28    226.60 o 
 -18   7   7      724.59      854.77    190.93 o 
 -17   7   7      938.30      929.68    189.01 o 
 -16   7   7     1769.71     1785.12    204.48 o 
 -15   7   7       45.31       25.19    143.17 o 
 -14   7   7     4505.36     4540.78    172.26 o 
 -13   7   7     5994.26     6294.42    194.78 o 
 -12   7   7     6886.42     6908.72    226.37 o 
 -11   7   7     8280.27     7779.79    376.13 o 
 -10   7   7     5136.85     5280.54    197.37 o 
  -9   7   7    21201.57    20051.70    393.55 o 
  -8   7   7      210.80      230.09    143.52 o 
  -7   7   7     2649.98     2820.59    185.90 o 
  -6   7   7     4708.11     5038.90    221.03 o 
  -5   7   7    14993.16    14763.68    278.50 o 
  -4   7   7       23.08      -43.89    105.25 o 
  -3   7   7     2331.76     2252.32    174.30 o 
  -2   7   7        0.96     -128.79    136.65 o 
  -1   7   7     4257.43     4449.82    211.31 o 
   0   7   7     6416.10     6387.65    241.78 o 
   1   7   7     4377.47     4492.96    214.70 o 
   2   7   7    10451.41    10348.10    292.73 o 
   3   7   7    22886.11    22272.92    426.35 o 
   4   7   7      539.85      541.33    156.85 o 
   5   7   7     2500.28     2250.49    190.10 o 
   6   7   7     7504.49     7514.01    228.54 o 
   7   7   7    14006.59    13312.30    292.60 o 
   8   7   7      128.07      168.84    129.96 o 
   9   7   7     1275.58     1098.33    166.58 o 
  10   7   7     9414.63     8458.59    259.16 o 
  11   7   7     9046.79     8967.40    371.24 o 
  12   7   7      488.87      235.65    139.20 o 
  13   7   7        5.04     -193.56    129.04 o 
  14   7   7      690.66      411.36    148.97 o 
  15   7   7     1268.95     1369.28    172.92 o 
  16   7   7     3062.26     3037.68    202.37 o 
  17   7   7       20.10     -159.31    144.89 o 
  18   7   7     5067.47     5099.45    663.24 o 
  19   7   7     3648.74     4015.51    295.47 o 
  20   7   7        4.56      -66.24    251.17 o 
  21   7   7     4701.88     4943.10    286.27 o 
  22   7   7      564.86      452.52    252.47 o 
 -24   8   7      171.53      549.19    536.76 o 
 -23   8   7        3.91      109.30    241.22 o 
 -22   8   7        5.10     -280.77    221.87 o 
 -21   8   7     2367.29     2407.75    344.13 o 
 -20   8   7       18.89     -112.96    188.26 o 
 -19   8   7        3.07       74.80    248.66 o 
 -18   8   7      180.96      234.30    183.67 o 
 -17   8   7    14956.43    15171.79    441.87 o 
 -16   8   7     1117.96     1198.23    209.54 o 
 -15   8   7      345.70      462.16    195.56 o 
 -14   8   7      636.45      680.63    131.79 o 
 -13   8   7     7522.28     7552.53    217.88 o 
 -12   8   7     1184.11     1198.35    209.84 o 
 -11   8   7       96.96      -59.38     89.48 o 
 -10   8   7      289.70      233.93    154.92 o 
  -9   8   7       67.60       24.44    141.09 o 
  -8   8   7       75.32      185.90    173.07 o 
  -7   8   7      422.24      571.27    164.10 o 
  -6   8   7     4389.67     4400.60    319.27 o 
  -5   8   7    12822.29    11832.97    326.16 o 
  -4   8   7      653.52      875.98    170.49 o 
  -3   8   7       14.56     -152.79    201.81 o 
  -2   8   7     3441.16     3001.14    198.49 o 
  -1   8   7    12505.28    11957.60    329.24 o 
   0   8   7     3003.44     3060.30    296.15 o 
   1   8   7     4451.82     4524.39    224.86 o 
   2   8   7     9034.65     8572.33    299.97 o 
   3   8   7     2224.05     2149.28    187.84 o 
   4   8   7     1237.16     1243.40    183.33 o 
   5   8   7     1071.35     1243.33    184.37 o 
   6   8   7      348.28      206.15    161.45 o 
   7   8   7     2896.88     2726.62    210.73 o 
   8   8   7      105.62      101.75    130.57 o 
   9   8   7     3187.67     3496.05    233.60 o 
  10   8   7     1352.49     1157.57    231.04 o 
  11   8   7     5755.55     5869.62    231.68 o 
  12   8   7        3.51      -32.76    160.83 o 
  13   8   7     7358.51     7563.34    264.29 o 
  14   8   7       68.51       -0.49    141.67 o 
  15   8   7     7132.95     7245.50    266.30 o 
  16   8   7        3.48     -158.16    148.30 o 
  17   8   7      893.66     1283.71    180.09 o 
  18   8   7       64.65      251.84    208.60 o 
  19   8   7      287.26       -5.53    229.28 o 
  20   8   7      721.99      446.56    362.37 o 
  21   8   7      331.54      106.17    202.53 o 
 -22   9   7     2635.40     2873.41    346.59 o 
 -21   9   7      300.87      369.76    260.62 o 
 -20   9   7     3671.85     3838.23    379.86 o 
 -19   9   7      569.44      571.44    254.04 o 
 -18   9   7       11.17      279.76    247.55 o 
 -17   9   7      929.87      901.84    209.41 o 
 -16   9   7       78.17      104.42    185.18 o 
 -15   9   7     1757.79     1910.24    458.84 o 
 -14   9   7     9325.60     9495.94    305.77 o 
 -13   9   7      185.19       98.68    159.12 o 
 -12   9   7     7367.71     7615.41    290.91 o 
 -11   9   7      525.49      575.14    177.95 o 
 -10   9   7    13840.92    13321.80    358.55 o 
  -9   9   7     4718.81     5070.93    245.76 o 
  -8   9   7     1937.14     1683.58    234.92 o 
  -7   9   7      257.61      314.13    156.06 o 
  -6   9   7     1720.03     1689.99    188.74 o 
  -5   9   7       28.79      -16.19    154.65 o 
  -4   9   7     2317.83     2437.90    216.80 o 
  -3   9   7     2888.85     3129.32    233.05 o 
  -2   9   7      125.99      -12.31    158.70 o 
  -1   9   7     3360.35     3337.62    214.10 o 
   0   9   7      607.80      794.26    210.56 o 
   1   9   7     1161.47     1113.65    177.93 o 
   2   9   7     8617.19     7742.00    286.11 o 
   3   9   7     3597.28     3469.94    229.18 o 
   4   9   7      567.97      481.12    161.64 o 
   5   9   7     5278.56     4854.92    261.79 o 
   6   9   7    15832.77    15674.80    388.49 o 
   7   9   7      415.08      289.86    176.19 o 
   8   9   7     6195.20     6288.76    280.30 o 
   9   9   7     2838.62     2860.91    225.56 o 
  10   9   7     7633.24     7838.73    266.85 o 
  11   9   7      505.61      462.05    146.47 o 
  12   9   7     3286.83     2817.27    270.96 o 
  13   9   7      113.06     -101.26    167.88 o 
  14   9   7      793.56      825.98    171.46 o 
  15   9   7      174.81      202.22    159.61 o 
  16   9   7      108.49      228.99    281.16 o 
  17   9   7      671.91      605.53    195.23 o 
  18   9   7     4101.73     4627.85    328.65 o 
  19   9   7      571.79      616.36    243.37 o 
 -20  10   7     2298.32     2718.47    365.53 o 
 -19  10   7      396.91      455.89    287.20 o 
 -18  10   7     6899.29     8440.95    714.23 o 
 -17  10   7     6275.67     7705.07    701.25 o 
 -16  10   7     4075.12     4554.64    371.14 o 
 -15  10   7      342.99      368.14    249.09 o 
 -14  10   7     7788.53     8450.17    569.22 o 
 -13  10   7     1563.54     1863.86    220.44 o 
 -12  10   7      592.27      256.15    244.03 o 
 -11  10   7     2671.14     2977.81    276.51 o 
 -10  10   7      108.91      124.10    222.27 o 
  -9  10   7      158.54      334.56    222.04 o 
  -8  10   7     1958.30     1905.27    252.56 o 
  -7  10   7      322.09      428.19    216.11 o 
  -6  10   7     5747.56     6161.34    339.81 o 
  -5  10   7     4483.02     5017.75    332.49 o 
  -4  10   7      379.03      461.82    175.78 o 
  -3  10   7      379.71      379.81    172.87 o 
  -2  10   7     8597.50     8387.37    308.02 o 
  -1  10   7     6964.26     7151.43    293.15 o 
   0  10   7     2306.01     2253.93    214.22 o 
   1  10   7     1209.17     1026.69    187.58 o 
   2  10   7     7605.24     7598.75    296.99 o 
   3  10   7      622.70      532.73    180.02 o 
   4  10   7      118.53      143.07    171.74 o 
   5  10   7        2.17     -196.87    202.43 o 
   6  10   7      316.45      597.19    186.18 o 
   7  10   7      609.60      208.04    251.79 o 
   8  10   7      179.44      181.17    265.54 o 
   9  10   7     1795.81     1839.44    211.50 o 
  10  10   7     3812.54     4446.14    450.02 o 
  11  10   7       82.69     -216.89    197.72 o 
  12  10   7      129.04     -127.16    225.87 o 
  13  10   7     1345.49     1889.08    343.64 o 
  14  10   7     9543.23     9264.29    345.00 o 
  15  10   7     3650.51     3769.64    302.40 o 
  16  10   7       24.21     -124.82    175.58 o 
  17  10   7        9.45       39.01    185.89 o 
 -18  11   7     1623.70     1566.99    549.74 o 
 -17  11   7       83.50     -181.81    450.18 o 
 -16  11   7     1660.50     2372.12    567.06 o 
 -15  11   7      817.97     1298.61    523.77 o 
 -14  11   7      770.80      818.12    493.47 o 
 -13  11   7     4478.00     4817.83    644.98 o 
 -12  11   7      231.81      234.92    489.14 o 
 -11  11   7     1240.70     1347.53    305.48 o 
 -10  11   7      544.41      776.96    288.15 o 
  -9  11   7    11916.13    12186.40    542.74 o 
  -8  11   7       12.92     -163.07    292.49 o 
  -7  11   7      635.92      564.08    236.85 o 
  -6  11   7     1464.38     1830.06    271.93 o 
  -5  11   7     7813.39     7803.51    387.72 o 
  -4  11   7     1717.83     2344.19    455.60 o 
  -3  11   7      124.18     -155.98    229.53 o 
  -2  11   7     1299.55     1690.00    338.14 o 
  -1  11   7      713.26      452.65    266.88 o 
   0  11   7      790.17      791.38    254.28 o 
   1  11   7     1774.02     1433.56    268.69 o 
   2  11   7     4188.76     3812.00    324.08 o 
   3  11   7     7871.98     8172.86    402.04 o 
   4  11   7     1227.67     1091.55    394.68 o 
   5  11   7     2087.60     2523.32    589.65 o 
   6  11   7     4906.39     5215.56    283.96 o 
   7  11   7     9529.90     9300.88    349.07 o 
   8  11   7       26.89      -56.17    187.51 o 
   9  11   7      624.91      730.40    226.80 o 
  10  11   7       82.21      169.58    233.67 o 
  11  11   7      584.19      662.79    277.26 o 
  12  11   7      778.79      242.99    309.50 o 
  13  11   7      119.05      355.56    263.02 o 
  14  11   7       75.55      182.89    222.31 o 
  15  11   7       15.16      468.66    287.45 o 
 -14  12   7      349.08      502.13    523.77 o 
 -13  12   7     1916.03     2320.18    597.36 o 
 -12  12   7     1008.19     1390.62    319.25 o 
 -11  12   7      858.58      915.18    314.40 o 
 -10  12   7      897.75      828.59    306.61 o 
  -9  12   7      119.36     -152.32    287.86 o 
  -8  12   7     1360.48     1772.47    346.34 o 
  -7  12   7      106.89      432.70    359.28 o 
  -6  12   7     5026.61     5080.25    422.93 o 
  -5  12   7     3907.92     4167.74    397.47 o 
  -4  12   7      608.16      730.78    430.70 o 
  -3  12   7     1519.45     1769.95    350.62 o 
  -2  12   7     2947.26     2952.34    320.41 o 
  -1  12   7    11349.46    10901.63    453.47 o 
   0  12   7     1385.52     1528.63    278.19 o 
   1  12   7      565.03      477.97    259.22 o 
   2  12   7      521.68      906.11    256.71 o 
   3  12   7     1320.29     1356.53    278.41 o 
   4  12   7     2801.52     3229.98    330.61 o 
   5  12   7       66.44       86.43    246.87 o 
   6  12   7        0.69      711.82    303.16 o 
   7  12   7      715.22      691.85    319.85 o 
   8  12   7      809.12     1099.91    332.09 o 
   9  12   7      733.85      540.12    495.64 o 
  10  12   7     1657.66     1225.02    463.17 o 
  11  12   7     3015.25     3882.84    606.02 o 
  -9  13   7      222.17     1036.33    344.24 o 
  -8  13   7     1489.65     1510.85    365.06 o 
  -7  13   7      205.41      556.01    332.71 o 
  -6  13   7     4247.05     4875.26    761.85 o 
  -5  13   7       18.63     -368.63    341.97 o 
  -4  13   7      551.74      828.97    344.49 o 
  -3  13   7     2238.61     2513.98    543.25 o 
  -2  13   7       28.70       78.57    321.69 o 
  -1  13   7        9.65      144.92    298.41 o 
   0  13   7        0.23      153.35    303.68 o 
   1  13   7      797.87     1006.67    337.88 o 
   2  13   7     7591.57     7438.76    768.34 o 
   3  13   7     1500.99     1183.54    556.24 o 
   4  13   7     1252.53      894.33    515.11 o 
   5  13   7      765.83      920.91    333.33 o 
   6  13   7     8970.35    10009.65    563.20 o 
 -30   0   8      521.28      672.61    301.87 o 
 -28   0   8     5750.74     6241.83    436.55 o 
 -26   0   8     1596.05     1787.96    374.43 o 
 -24   0   8     1117.87      669.73    247.09 o 
 -22   0   8      235.37       95.33    203.98 o 
 -20   0   8    21035.16    20117.29    774.84 o 
 -18   0   8      304.81      200.06    168.21 o 
 -16   0   8    47110.54    46130.33    883.57 o 
 -14   0   8     2142.08     2385.11    272.71 o 
 -12   0   8     1478.52     1125.46    207.78 o 
 -10   0   8      120.55      101.29    122.46 o 
  -8   0   8     7005.70     3198.90    199.12 o 
  -6   0   8     2705.07     2898.38    164.28 o 
  -4   0   8   135831.92   143607.78   2779.03 o 
  -2   0   8    66801.92    66501.70   1528.03 o 
   0   0   8     5620.86     5530.02    209.25 o 
   2   0   8     4872.67     4067.55    151.35 o 
   4   0   8      665.75     1007.16    100.66 o 
   6   0   8     1660.48     1808.56    143.76 o 
   8   0   8    16555.42    17081.59    751.03 o 
  10   0   8    39175.10    40251.29    621.15 o 
  12   0   8    37367.57    38546.94    619.63 o 
  14   0   8    14168.74    14241.31    352.71 o 
  16   0   8    23815.90    23811.18   1056.20 o 
  18   0   8       17.12     -277.04    197.26 o 
  20   0   8      158.07      346.30    298.68 o 
  22   0   8     5048.22     4393.62    489.14 o 
  24   0   8     1439.36      922.01    380.92 o 
  26   0   8     1064.42     1515.04    454.51 o 
 -29   1   8     2616.32     2607.02    238.55 o 
 -28   1   8     4977.53     4803.40    274.65 o 
 -27   1   8     1121.91     1298.00    203.86 o 
 -26   1   8        3.30      -61.30    153.35 o 
 -25   1   8     9804.30     9720.08    359.88 o 
 -24   1   8     9508.07     9583.85    312.92 o 
 -23   1   8     2645.95     2872.34    247.42 o 
 -22   1   8      501.48      620.85    151.45 o 
 -21   1   8     4987.97     4603.99    223.94 o 
 -20   1   8      680.85      675.19    146.51 o 
 -19   1   8       76.00      102.44    150.94 o 
 -18   1   8      186.60       38.62    139.70 o 
 -17   1   8     2615.41     2354.84    183.74 o 
 -16   1   8     2952.71     2923.93    140.44 o 
 -15   1   8     5787.29     6220.23    379.57 o 
 -14   1   8      955.16     1095.75    173.59 o 
 -13   1   8    24070.15    23725.83    420.77 o 
 -12   1   8    25652.02    26233.89    391.93 o 
 -11   1   8    20076.71    20529.79    324.84 o 
 -10   1   8     9290.16     9992.19    260.27 o 
  -9   1   8     8343.20     8000.15    243.20 o 
  -8   1   8    64521.02    67418.95    767.79 o 
  -7   1   8      896.92      949.95     75.05 o 
  -6   1   8     4603.87     4456.32    148.68 o 
  -5   1   8     5281.34     5437.37    122.85 o 
  -4   1   8    16135.25    17007.59    337.39 o 
  -3   1   8     3604.28     4062.44    218.83 o 
  -2   1   8     3623.48     3385.31    202.97 o 
  -1   1   8     1124.50     1482.85    159.74 o 
   0   1   8    70220.88    77128.72    962.98 o 
   1   1   8     2485.46     2471.02    202.88 o 
   2   1   8    58151.34    61392.41    794.78 o 
   3   1   8    10773.83    10155.83    191.34 o 
   4   1   8    20148.07    19934.98    312.76 o 
   5   1   8      712.03      713.16     75.77 o 
   6   1   8     2555.93     2623.24    101.48 o 
   7   1   8    33157.00    31093.68    376.46 o 
   8   1   8    19867.59    19353.11    280.21 o 
   9   1   8     6764.06     6720.98    170.60 o 
  10   1   8      939.53      861.75     96.75 o 
  11   1   8     1750.22     1584.14    113.81 o 
  12   1   8      260.84      300.39     85.36 o 
  13   1   8        0.07     -125.41     83.68 o 
  14   1   8       36.10       56.10     99.31 o 
  15   1   8    14343.03    13489.42    386.79 o 
  16   1   8     2604.34     2213.35    205.61 o 
  17   1   8     2115.75     1852.20    255.18 o 
  18   1   8     3133.54     3135.17    296.62 o 
  19   1   8     5149.84     5014.93    286.96 o 
  20   1   8     4277.79     4397.91    453.01 o 
  21   1   8        1.45      264.48    188.71 o 
  22   1   8     3102.24     3572.96    275.60 o 
  23   1   8     4087.09     4334.83    310.95 o 
  24   1   8     1026.96      731.44    235.07 o 
  25   1   8       79.13     -149.69    255.57 o 
  26   1   8      224.84      366.05    603.85 o 
 -29   2   8     1833.49     1748.95    268.75 o 
 -28   2   8       23.77      -89.12    179.46 o 
 -27   2   8      160.89      180.14    172.74 o 
 -26   2   8       30.30       81.82    160.82 o 
 -25   2   8     1025.32      972.05    182.39 o 
 -24   2   8      138.39     -176.88    144.36 o 
 -23   2   8      373.34      612.35    159.64 o 
 -22   2   8       89.17       84.20    154.04 o 
 -21   2   8     2240.81     1940.27    196.88 o 
 -20   2   8      172.22       25.28    146.12 o 
 -19   2   8    11594.26    10947.37    344.16 o 
 -18   2   8     1153.38     1450.13    243.67 o 
 -17   2   8    30854.99    29579.89    454.38 o 
 -16   2   8     2397.00     2314.64    135.83 o 
 -15   2   8     7460.39     6837.78    194.51 o 
 -14   2   8     3028.87     3255.07    142.89 o 
 -13   2   8    20264.27    19450.79    289.16 o 
 -12   2   8      351.62      330.44     83.35 o 
 -11   2   8        9.45        4.95     52.91 o 
 -10   2   8     5554.87     5959.51    136.53 o 
  -9   2   8      747.72      608.64     74.83 o 
  -8   2   8     3165.20     3442.22    149.25 o 
  -7   2   8       32.51      -29.04     55.79 o 
  -6   2   8      684.86      805.48     61.33 o 
  -5   2   8    17204.62    16258.75    216.53 o 
  -4   2   8     9254.68    10439.46    284.69 o 
  -3   2   8     9756.70    10341.11    204.38 o 
  -2   2   8     5709.94     6250.10    164.91 o 
  -1   2   8    67713.68    68974.55    789.08 o 
   0   2   8      192.86      277.31     46.75 o 
   1   2   8       17.60      -69.61     50.11 o 
   2   2   8      610.27      523.49     60.73 o 
   3   2   8      254.98       29.38     57.65 o 
   4   2   8    10697.98    11071.36    176.23 o 
   5   2   8      955.85     1068.88     89.04 o 
   6   2   8     4238.07     4711.71    147.57 o 
   7   2   8    20295.11    20882.41    274.32 o 
   8   2   8      183.60      117.23     78.65 o 
   9   2   8      821.02      617.60     95.88 o 
  10   2   8     4121.33     4135.19    148.19 o 
  11   2   8    38124.10    36868.96    463.44 o 
  12   2   8     1079.92     1076.38    139.96 o 
  13   2   8      448.12      439.68    109.71 o 
  14   2   8       67.88       59.45    105.11 o 
  15   2   8    21251.60    20585.04    338.90 o 
  16   2   8     1393.46     1214.50    193.10 o 
  17   2   8       53.72     -130.73    160.39 o 
  18   2   8       21.75      -93.15    218.83 o 
  19   2   8      309.73      190.44    169.82 o 
  20   2   8     1319.70     1482.76    307.66 o 
  21   2   8     1405.69     1074.26    222.09 o 
  22   2   8       69.05       -0.15    186.57 o 
  23   2   8     1144.52      693.62    235.44 o 
  24   2   8      197.10      654.85    229.56 o 
  25   2   8      102.06      183.50    229.43 o 
  26   2   8       15.98      325.30    225.55 o 
 -29   3   8       25.36       41.34    203.82 o 
 -28   3   8     8387.85     9765.19    422.24 o 
 -27   3   8     1966.17     1942.87    251.26 o 
 -26   3   8      307.27      278.18    194.58 o 
 -25   3   8     1466.15     1282.83    208.94 o 
 -24   3   8     5350.95     5146.41    419.88 o 
 -23   3   8     5252.09     5460.70    344.34 o 
 -22   3   8     1173.01     1188.00    233.42 o 
 -21   3   8     9681.54     8180.25    515.11 o 
 -20   3   8      441.44      421.39    164.65 o 
 -19   3   8     1273.60     1362.17    180.73 o 
 -18   3   8       91.22      -39.11    122.04 o 
 -17   3   8     1944.46     1906.66    159.11 o 
 -16   3   8     4999.65     5030.63    197.82 o 
 -15   3   8     1033.69     1389.98    127.44 o 
 -14   3   8     2595.81     2707.60    147.77 o 
 -13   3   8    10875.94    10712.94    208.84 o 
 -12   3   8    32769.67    32043.37    442.27 o 
 -11   3   8     7844.37     8007.65    174.67 o 
 -10   3   8    10091.78     9627.34    186.70 o 
  -9   3   8    18890.38    18817.38    268.64 o 
  -8   3   8    75276.60    79900.68    896.46 o 
  -7   3   8      150.55       71.88     73.76 o 
  -6   3   8      435.03      518.59     75.86 o 
  -5   3   8    22833.12    23297.31    326.38 o 
  -4   3   8     8449.56     9095.88    176.84 o 
  -3   3   8      778.88      684.86     87.62 o 
  -2   3   8     6537.67     6095.22    243.04 o 
  -1   3   8     4009.95     4096.83    234.84 o 
   0   3   8     5505.80     5553.35    189.99 o 
   1   3   8     7400.46     7568.94    144.02 o 
   2   3   8     9649.03    10259.41    175.28 o 
   3   3   8    32234.53    32820.88    382.10 o 
   4   3   8    40650.39    40485.34    458.07 o 
   5   3   8     1302.50     1546.87    114.10 o 
   6   3   8       17.90       19.37     92.86 o 
   7   3   8    21897.71    21847.19    354.42 o 
   8   3   8    21606.81    21152.92    287.09 o 
   9   3   8     1254.09     1353.36    114.40 o 
  10   3   8     3078.81     3457.31    150.81 o 
  11   3   8      204.22      302.55    102.69 o 
  12   3   8      819.01      729.25    143.48 o 
  13   3   8      931.53     1100.19    127.19 o 
  14   3   8        3.66      -73.06    110.55 o 
  15   3   8      442.67      298.16    117.81 o 
  16   3   8     4533.91     4333.59    244.83 o 
  17   3   8      259.96       23.03    161.06 o 
  18   3   8     3858.13     3861.80    267.21 o 
  19   3   8     3625.19     3275.56    256.56 o 
  20   3   8     4621.27     4776.17    285.04 o 
  21   3   8       27.12      222.29    188.43 o 
  22   3   8     7786.06     7427.80    590.69 o 
  23   3   8     1242.31     1559.88    245.38 o 
  24   3   8     1768.50     1735.15    258.63 o 
  25   3   8      368.66      506.04    236.05 o 
 -28   4   8     1594.78     1609.43    262.08 o 
 -27   4   8        0.63     -204.40    216.52 o 
 -26   4   8      777.23      399.07    272.71 o 
 -25   4   8       56.59      110.06    279.20 o 
 -24   4   8      655.29      651.10    541.09 o 
 -23   4   8        6.73      -28.99    200.91 o 
 -22   4   8       50.66     -275.36    183.57 o 
 -21   4   8        7.60      193.07    199.07 o 
 -20   4   8    10921.26    10570.67    714.23 o 
 -19   4   8       49.67      -94.88    186.63 o 
 -18   4   8     5365.45     4935.13    237.53 o 
 -17   4   8       10.63      104.32    139.77 o 
 -16   4   8    13903.69    13075.41    348.18 o 
 -15   4   8      250.64      418.33    159.71 o 
 -14   4   8     1649.65     1780.18    113.94 o 
 -13   4   8      577.02      372.78    143.23 o 
 -12   4   8    22110.16    21590.19    359.24 o 
 -11   4   8    10156.72     9832.30    242.22 o 
 -10   4   8      145.06      354.36     98.75 o 
  -9   4   8     7153.97     7928.80    203.68 o 
  -8   4   8    14172.00    14051.26    316.46 o 
  -7   4   8      332.16      335.64     82.88 o 
  -6   4   8      878.49      722.63     97.39 o 
  -5   4   8      383.01      369.34    131.95 o 
  -4   4   8    44604.10    42857.44    649.52 o 
  -3   4   8     1107.89     1221.00    165.36 o 
  -2   4   8    13088.51    12269.91    298.41 o 
  -1   4   8     3332.35     3119.25    209.77 o 
   0   4   8    59922.64    58293.42    839.86 o 
   1   4   8      516.25      518.13     87.41 o 
   2   4   8      465.51      353.84     59.20 o 
   3   4   8      384.44      392.16     70.00 o 
   4   4   8     3228.65     3382.03    120.90 o 
   5   4   8     2340.68     2607.74    239.92 o 
   6   4   8     2040.04     1815.42    130.02 o 
   7   4   8      101.00      205.44    104.34 o 
   8   4   8    11230.30    11085.05    270.10 o 
   9   4   8       82.56     -129.08    116.39 o 
  10   4   8     3231.97     3269.67    155.40 o 
  11   4   8     1013.53      819.02    171.82 o 
  12   4   8    17958.77    17547.73    316.45 o 
  13   4   8      812.69      837.73    132.19 o 
  14   4   8    12262.71    12057.81    276.61 o 
  15   4   8        2.06      -21.47    118.07 o 
  16   4   8    10794.42    10890.43    272.94 o 
  17   4   8      227.88      229.03    168.65 o 
  18   4   8     6513.46     6338.17    313.00 o 
  19   4   8       44.84     -123.06    169.52 o 
  20   4   8      161.84       29.58    211.03 o 
  21   4   8      401.49      320.15    206.68 o 
  22   4   8     2368.67     2433.95    264.24 o 
  23   4   8        0.08        9.08    209.21 o 
  24   4   8     2397.45     2622.45    341.97 o 
  25   4   8       20.74      167.10    222.79 o 
 -28   5   8      514.55      595.72    221.31 o 
 -27   5   8      755.72      781.82    458.84 o 
 -26   5   8      143.65      404.11    240.26 o 
 -25   5   8     2376.24     2549.33    312.83 o 
 -24   5   8     6619.89     7049.95    400.41 o 
 -23   5   8     6985.17     7202.12    401.79 o 
 -22   5   8       55.69      438.48    206.18 o 
 -21   5   8     3003.43     3129.52    284.46 o 
 -20   5   8     5293.27     4623.70    346.30 o 
 -19   5   8      557.71      572.20    162.27 o 
 -18   5   8     4545.23     4605.65    247.57 o 
 -17   5   8      267.46      406.08    161.62 o 
 -16   5   8      307.51      340.44    232.98 o 
 -15   5   8      595.75      718.79    108.73 o 
 -14   5   8        4.07        6.11     96.80 o 
 -13   5   8    18812.95    18819.70    372.85 o 
 -12   5   8    16020.94    16010.82    260.96 o 
 -11   5   8     5695.93     5729.79    166.74 o 
 -10   5   8     3096.25     3219.24    199.31 o 
  -9   5   8    35577.12    34331.54    432.08 o 
  -8   5   8    10261.26    10085.45    213.98 o 
  -7   5   8    11744.81    11684.66    301.28 o 
  -6   5   8    10138.40    10136.75    349.71 o 
  -5   5   8     7813.67     7656.64    261.33 o 
  -4   5   8       76.65      -27.88    125.26 o 
  -3   5   8      181.13      272.62    126.94 o 
  -2   5   8     3570.97     3649.01    193.69 o 
  -1   5   8     4699.25     4885.59    327.16 o 
   0   5   8     3995.22     4402.82    210.30 o 
   1   5   8      380.88      340.48    153.71 o 
   2   5   8     6152.35     6148.56    190.19 o 
   3   5   8    20170.82    19507.40    414.20 o 
   4   5   8     3729.91     3668.69    158.16 o 
   5   5   8      182.76       38.43     81.43 o 
   6   5   8    16471.04    15841.02    318.29 o 
   7   5   8    16667.10    16187.37    331.16 o 
   8   5   8     1648.05     1754.35    160.30 o 
   9   5   8     1862.00     1759.34    156.90 o 
  10   5   8     1541.20     1345.31    152.90 o 
  11   5   8      289.85      376.18    122.90 o 
  12   5   8      987.87     1001.91    140.55 o 
  13   5   8      647.66      512.76    132.13 o 
  14   5   8      644.78      723.76    150.86 o 
  15   5   8     3462.94     3503.15    184.79 o 
  16   5   8     2176.59     2116.41    165.40 o 
  17   5   8      262.59      114.70    177.33 o 
  18   5   8      437.21      823.75    200.14 o 
  19   5   8     7882.32     7415.62    346.30 o 
  20   5   8     1995.73     1862.01    290.94 o 
  21   5   8      244.32      329.97    202.23 o 
  22   5   8      667.32      511.14    221.95 o 
  23   5   8     2620.62     2994.17    291.04 o 
  24   5   8      230.83      287.33    226.55 o 
 -27   6   8     1045.61      783.91    280.68 o 
 -26   6   8     1336.40     1785.98    301.87 o 
 -25   6   8        2.12      304.96    229.87 o 
 -24   6   8      269.90      -33.91    225.09 o 
 -23   6   8      302.84      929.10    242.17 o 
 -22   6   8      800.50      430.22    220.13 o 
 -21   6   8    10150.24    10125.91    446.83 o 
 -20   6   8     4234.02     4139.61    314.31 o 
 -19   6   8     5245.52     5372.06    278.45 o 
 -18   6   8      428.04      505.14    168.43 o 
 -17   6   8    24290.11    24561.67    524.30 o 
 -16   6   8        3.70      332.19    144.85 o 
 -15   6   8     3274.68     3332.29    167.13 o 
 -14   6   8     2399.79     2791.74    166.89 o 
 -13   6   8       17.39       12.05     77.73 o 
 -12   6   8     4679.50     4537.44    163.90 o 
 -11   6   8     1003.74      959.47    147.77 o 
 -10   6   8     2368.57     2527.37    134.70 o 
  -9   6   8      619.67      713.26    116.13 o 
  -8   6   8     1238.02     1283.88    156.88 o 
  -7   6   8      259.22       50.02    147.65 o 
  -6   6   8     9055.49     9461.44    308.69 o 
  -5   6   8    16212.84    16075.61    385.60 o 
  -4   6   8     8536.16     8630.22    289.48 o 
  -3   6   8     7520.12     7319.29    176.77 o 
  -2   6   8     6009.13     6996.71    270.55 o 
  -1   6   8    23027.62    22299.08    466.60 o 
   0   6   8    12844.74    12990.88    347.98 o 
   1   6   8     4131.21     3806.63    222.89 o 
   2   6   8      328.40      367.74    153.79 o 
   3   6   8    12905.26    12302.54    377.41 o 
   4   6   8     4242.58     4224.94    253.71 o 
   5   6   8       91.06      338.87    121.68 o 
   6   6   8      428.61      233.19    129.22 o 
   7   6   8     4044.08     3980.56    194.04 o 
   8   6   8      144.11      254.16    132.07 o 
   9   6   8      182.44      241.17    166.19 o 
  10   6   8      162.51      238.27    132.00 o 
  11   6   8    35550.80    35047.05    494.15 o 
  12   6   8      374.94      509.72    121.46 o 
  13   6   8      601.98      646.56    141.71 o 
  14   6   8     1477.70     1577.15    157.08 o 
  15   6   8    18065.48    18129.20    368.38 o 
  16   6   8     3849.70     3932.78    205.63 o 
  17   6   8      115.50      148.47    150.03 o 
  18   6   8      240.29      210.97    161.05 o 
  19   6   8       23.40       45.35    163.92 o 
  20   6   8      183.96      395.13    207.60 o 
  21   6   8      119.79       33.12    207.14 o 
  22   6   8        2.53     -104.96    208.17 o 
  23   6   8     2357.41     2509.38    279.35 o 
 -25   7   8      284.27      278.56    242.63 o 
 -24   7   8    10820.96    11301.61    954.48 o 
 -23   7   8      676.97      817.31    257.56 o 
 -22   7   8      199.66       97.91    211.92 o 
 -21   7   8      940.30     1062.60    244.00 o 
 -20   7   8     2238.71     2489.71    238.89 o 
 -19   7   8       81.26       26.65    177.49 o 
 -18   7   8      803.67      661.43    191.47 o 
 -17   7   8       93.40       42.71    167.72 o 
 -16   7   8     4037.05     4113.60    221.00 o 
 -15   7   8     4393.51     4459.99    221.60 o 
 -14   7   8      971.50     1108.14    149.39 o 
 -13   7   8     2879.44     2626.02    144.38 o 
 -12   7   8    11259.57    11188.44    242.19 o 
 -11   7   8      110.11      -64.84    122.33 o 
 -10   7   8      648.89      596.59    131.92 o 
  -9   7   8     7271.30     7426.01    268.86 o 
  -8   7   8    10532.28     9631.62    293.54 o 
  -7   7   8      730.51      827.60    155.90 o 
  -6   7   8     4620.58     4228.00    205.84 o 
  -5   7   8     2152.21     2165.50    182.30 o 
  -4   7   8     2798.06     2957.18    226.60 o 
  -3   7   8     1897.40     1879.31    173.46 o 
  -2   7   8      683.28      598.52    151.74 o 
  -1   7   8     1848.38     1838.59    213.98 o 
   0   7   8     1805.96     1845.94    171.13 o 
   1   7   8     1705.82     1607.41    170.91 o 
   2   7   8     8711.07     7978.00    272.76 o 
   3   7   8    14535.81    14337.15    393.15 o 
   4   7   8    18959.67    17848.63    380.48 o 
   5   7   8      158.88       69.94    116.54 o 
   6   7   8    11665.38    10702.62    267.09 o 
   7   7   8     6318.59     6290.39    472.61 o 
   8   7   8    14477.12    14607.05    313.98 o 
   9   7   8      862.20      648.51    160.05 o 
  10   7   8       37.54     -154.51    126.66 o 
  11   7   8     3620.00     3428.26    200.42 o 
  12   7   8     2919.17     2609.11    179.50 o 
  13   7   8     2406.27     2432.77    181.57 o 
  14   7   8     2744.68     2675.67    192.68 o 
  15   7   8     4642.10     4253.73    221.70 o 
  16   7   8     2280.70     2359.06    192.92 o 
  17   7   8       60.62       47.50    146.44 o 
  18   7   8     4232.40     3974.64    295.37 o 
  19   7   8      584.81      867.88    191.68 o 
  20   7   8     5678.02     5700.70    300.20 o 
  21   7   8       23.25      -36.11    198.06 o 
  22   7   8      489.65      681.39    210.73 o 
 -24   8   8       45.57      -21.04    235.91 o 
 -23   8   8       20.45      457.84    256.35 o 
 -22   8   8      101.73      130.52    236.08 o 
 -21   8   8     3303.34     3223.71    319.82 o 
 -20   8   8     4394.28     4267.32    289.61 o 
 -19   8   8        2.41      242.54    188.72 o 
 -18   8   8        4.32      148.60    187.96 o 
 -17   8   8     1284.84     1742.24    221.87 o 
 -16   8   8    21486.35    19912.05    432.34 o 
 -15   8   8     5792.90     5242.00    241.34 o 
 -14   8   8      972.72      862.14    154.30 o 
 -13   8   8      145.81      129.94    120.57 o 
 -12   8   8     4693.14     4884.71    203.57 o 
 -11   8   8      137.68      -23.79    120.54 o 
 -10   8   8        1.03      -19.68    160.19 o 
  -9   8   8     2158.39     2392.40    216.18 o 
  -8   8   8      248.63      316.88    163.10 o 
  -7   8   8     2485.68     2518.28    197.77 o 
  -6   8   8     1453.24     1710.38    185.06 o 
  -5   8   8       29.06       16.49    164.32 o 
  -4   8   8    33712.34    31972.75    541.01 o 
  -3   8   8     1510.61     1628.31    258.04 o 
  -2   8   8     9521.79     9816.25    315.92 o 
  -1   8   8      354.48      611.97    162.02 o 
   0   8   8    19912.24    18058.10    401.21 o 
   1   8   8     1248.75     1316.55    180.51 o 
   2   8   8      157.74       36.72    149.69 o 
   3   8   8    12957.16    12912.27    351.47 o 
   4   8   8        1.92      216.58    157.57 o 
   5   8   8     5119.55     5115.76    242.36 o 
   6   8   8      173.62      211.52    159.34 o 
   7   8   8      543.48      356.44    129.26 o 
   8   8   8     3123.53     3331.01    187.77 o 
   9   8   8      587.73      830.63    147.24 o 
  10   8   8     2448.76     2382.32    229.30 o 
  11   8   8     3609.82     3944.94    205.81 o 
  12   8   8    10190.21     9730.79    328.04 o 
  13   8   8      538.88      799.58    161.38 o 
  14   8   8     3285.69     3696.27    214.67 o 
  15   8   8     1730.18     2362.94    195.44 o 
  16   8   8     1718.26     2365.71    196.37 o 
  17   8   8     1238.18     1459.53    249.99 o 
  18   8   8     1640.93     2032.93    260.13 o 
  19   8   8      125.00      196.15    221.94 o 
  20   8   8        4.50     -127.91    188.73 o 
 -22   9   8     1016.68      887.38    432.87 o 
 -21   9   8     1731.59     1809.39    441.53 o 
 -20   9   8       39.44      137.99    303.01 o 
 -19   9   8     1802.20     1907.19    361.78 o 
 -18   9   8     1582.29     1346.01    219.28 o 
 -17   9   8      101.80      200.31    366.00 o 
 -16   9   8      102.97      131.72    226.62 o 
 -15   9   8      160.62      180.79    160.42 o 
 -14   9   8      327.78      314.00    165.56 o 
 -13   9   8     9835.40    10163.08    319.97 o 
 -12   9   8      485.91      608.72    184.13 o 
 -11   9   8     3132.28     3339.79    285.89 o 
 -10   9   8       34.72      175.29    160.50 o 
  -9   9   8    17263.28    15910.54    552.32 o 
  -8   9   8      692.58      974.04    183.20 o 
  -7   9   8     4078.27     3477.05    253.99 o 
  -6   9   8       11.50     -107.84    154.61 o 
  -5   9   8     3292.48     3098.23    216.81 o 
  -4   9   8      212.63      219.95    158.70 o 
  -3   9   8     1515.91     1229.24    180.70 o 
  -2   9   8      440.50       65.10    155.71 o 
  -1   9   8      845.59      575.98    166.89 o 
   0   9   8     5343.36     5553.70    323.64 o 
   1   9   8      605.50      916.32    174.72 o 
   2   9   8        3.46      143.65    158.46 o 
   3   9   8    22437.16    19971.96    434.76 o 
   4   9   8     5088.42     5437.63    371.13 o 
   5   9   8     3364.54     3171.28    225.27 o 
   6   9   8      593.98      707.96    180.04 o 
   7   9   8    19424.21    17638.30    423.93 o 
   8   9   8      480.28      402.46    181.63 o 
   9   9   8     1030.77     1143.22    201.91 o 
  10   9   8     2088.80     2082.33    180.02 o 
  11   9   8     1150.77     1323.91    186.07 o 
  12   9   8      602.59      785.27    176.96 o 
  13   9   8      506.45      359.91    280.53 o 
  14   9   8     1087.19     1251.59    176.75 o 
  15   9   8     1223.14     1512.07    187.96 o 
  16   9   8     3053.68     3802.60    230.91 o 
  17   9   8      201.08       94.11    185.45 o 
  18   9   8      361.14      733.36    234.40 o 
  19   9   8     2340.86     1960.18    287.70 o 
 -20  10   8      417.33      336.99    969.63 o 
 -19  10   8     2725.24     2359.14    528.10 o 
 -18  10   8     1034.61     1276.96    484.81 o 
 -17  10   8     7200.79     8925.76    744.53 o 
 -16  10   8     1350.84      973.96    480.48 o 
 -15  10   8     2343.07     1618.93    515.11 o 
 -14  10   8       24.90      363.61    411.23 o 
 -13  10   8     6774.58     7061.02    681.77 o 
 -12  10   8     1374.59     1641.10    248.85 o 
 -11  10   8       66.00      -23.91    286.21 o 
 -10  10   8     2687.99     2256.63    317.63 o 
  -9  10   8      927.40      864.90    236.34 o 
  -8  10   8       99.41      262.91    224.60 o 
  -7  10   8     3451.96     3744.12    301.96 o 
  -6  10   8     1751.06     2054.11    247.42 o 
  -5  10   8    16170.95    15439.48    397.10 o 
  -4  10   8     5438.56     5348.67    264.47 o 
  -3  10   8     6012.19     5872.99    276.18 o 
  -2  10   8       12.03      113.93    168.42 o 
  -1  10   8    13775.17    12407.48    362.20 o 
   0  10   8     4577.43     4454.11    251.32 o 
   1  10   8     1470.52     1206.53    193.26 o 
   2  10   8      116.31      146.61    171.72 o 
   3  10   8     5704.45     6003.98    273.48 o 
   4  10   8     1212.02     1102.56    200.52 o 
   5  10   8      447.65      476.67    182.96 o 
   6  10   8       99.17      180.60    176.11 o 
   7  10   8     1507.97     1549.57    213.68 o 
   8  10   8       49.92     -138.87    186.19 o 
   9  10   8     2581.18     2471.40    238.48 o 
  10  10   8       70.35      -12.34    182.74 o 
  11  10   8     7789.96     8694.33    399.52 o 
  12  10   8      456.07      588.97    238.67 o 
  13  10   8       57.82     -132.06    228.05 o 
  14  10   8      427.23      841.27    179.29 o 
  15  10   8     4861.90     5051.35    282.75 o 
  16  10   8     1365.84     1308.17    228.05 o 
  17  10   8        6.12     -168.56    210.60 o 
 -18  11   8       17.32     -506.46    445.86 o 
 -17  11   8        4.11     -121.20    463.17 o 
 -16  11   8       46.95       99.56    484.81 o 
 -15  11   8      209.85      181.81    493.47 o 
 -14  11   8     2391.88     1978.21    562.73 o 
 -13  11   8       14.58      131.77    267.26 o 
 -12  11   8     2881.07     3101.80    358.46 o 
 -11  11   8     2478.55     2535.14    339.55 o 
 -10  11   8      953.40     1507.23    263.20 o 
  -9  11   8      254.09      836.86    251.41 o 
  -8  11   8    11777.00    11901.87    448.95 o 
  -7  11   8      113.98      131.11    222.24 o 
  -6  11   8       96.65     -142.81    210.45 o 
  -5  11   8      670.48      877.35    251.56 o 
  -4  11   8     1407.74     1405.01    252.34 o 
  -3  11   8     1660.42     1821.20    276.85 o 
  -2  11   8      206.02       51.68    231.09 o 
  -1  11   8      119.67      196.66    232.25 o 
   0  11   8     1775.26     1455.86    345.54 o 
   1  11   8     2021.45     1809.12    272.20 o 
   2  11   8     1936.79     2060.32    291.50 o 
   3  11   8     1426.64     1200.02    446.09 o 
   4  11   8     5614.31     6439.06    404.87 o 
   5  11   8      153.49      289.00    197.14 o 
   6  11   8     1212.28     1471.55    222.82 o 
   7  11   8     5370.94     5552.16    298.27 o 
   8  11   8     6940.42     7037.06    325.91 o 
   9  11   8       83.22       16.76    193.35 o 
  10  11   8      494.09      716.88    216.34 o 
  11  11   8      664.41     1047.59    252.95 o 
  12  11   8      455.71      726.93    366.35 o 
  13  11   8     1074.25     1318.64    308.42 o 
  14  11   8        7.19      175.00    226.34 o 
 -14  12   8       46.95       56.27    506.46 o 
 -13  12   8       38.83      -69.26    450.18 o 
 -12  12   8     1555.98     2091.74    720.73 o 
 -11  12   8     1137.95     1165.34    543.25 o 
 -10  12   8      884.06     1063.27    328.35 o 
  -9  12   8     1227.55     1507.15    337.64 o 
  -8  12   8     3053.97     3914.40    403.48 o 
  -7  12   8       95.06      254.35    299.53 o 
  -6  12   8       60.03     -170.91    240.07 o 
  -5  12   8     3774.92     3969.94    377.63 o 
  -4  12   8     4913.74     4362.07    352.00 o 
  -3  12   8     1161.93     1319.56    277.34 o 
  -2  12   8     3484.35     3500.20    360.78 o 
  -1  12   8     4798.29     5560.07    483.14 o 
   0  12   8     6407.83     6286.71    383.88 o 
   1  12   8     2401.30     2748.39    309.63 o 
   2  12   8     3911.63     3649.25    332.58 o 
   3  12   8      614.05      930.97    256.69 o 
   4  12   8      544.22      651.41    269.20 o 
   5  12   8     1849.26     2098.29    314.51 o 
   6  12   8      438.36      562.37    251.26 o 
   7  12   8      408.97      436.84    269.89 o 
   8  12   8      475.18      666.23    286.61 o 
   9  12   8      439.15      409.92    339.80 o 
  10  12   8      796.31     1103.82    489.14 o 
  11  12   8     1523.00     1813.72    515.11 o 
  -9  13   8     2739.29     3115.76    385.86 o 
  -8  13   8      220.54      213.69    316.17 o 
  -7  13   8      705.36      862.78    338.98 o 
  -6  13   8     1479.04     1080.59    354.95 o 
  -5  13   8     1640.91     2057.83    364.21 o 
  -4  13   8        5.08      233.59    333.31 o 
  -3  13   8      508.98     1108.99    356.50 o 
  -2  13   8     1777.35     2586.60    558.40 o 
  -1  13   8      189.85      547.17    324.41 o 
   0  13   8     1535.65     1200.43    688.26 o 
   1  13   8        1.32      341.29    330.82 o 
   2  13   8       16.61       53.73    312.03 o 
   3  13   8     5204.54     5848.01    556.24 o 
   4  13   8       69.91      631.93    341.79 o 
   5  13   8     1569.10     2031.52    384.76 o 
 -29   0   9      189.33     -438.28    292.19 o 
 -27   0   9       41.26     -157.92    239.72 o 
 -25   0   9      100.26     -199.12    216.33 o 
 -23   0   9      908.02     1147.11    240.14 o 
 -21   0   9     6814.31     6662.97    358.04 o 
 -19   0   9    32697.85    31117.70    717.37 o 
 -17   0   9     1610.73     1616.57    214.47 o 
 -15   0   9    49672.77    49165.29   1255.32 o 
 -13   0   9      216.91      376.60    181.81 o 
 -11   0   9      500.96      569.94    144.92 o 
  -9   0   9     4338.97     1826.71    160.16 o 
  -7   0   9    52366.04    54454.50    891.19 o 
  -5   0   9     4704.47     4736.59    190.52 o 
  -3   0   9   123808.56   130665.88   2869.92 o 
  -1   0   9     1058.95     1047.54    168.82 o 
   1   0   9    13664.38    12476.12    536.76 o 
   3   0   9      323.49      479.89     94.18 o 
   5   0   9     1962.09     2195.38    135.08 o 
   7   0   9     5783.47     5887.02    350.62 o 
   9   0   9    31184.33    32604.29    637.92 o 
  11   0   9    20942.02    19726.60    470.30 o 
  13   0   9    27824.13    28200.10    610.68 o 
  15   0   9    22601.79    21790.63    835.44 o 
  17   0   9     6071.46     6925.91    515.11 o 
  19   0   9     1373.19     1090.83    328.98 o 
  21   0   9      232.27      181.81    298.68 o 
  23   0   9     5593.79     6055.84    567.06 o 
  25   0   9     2053.18     2753.05    484.81 o 
 -29   1   9        3.41      244.54    186.50 o 
 -28   1   9      124.34      114.27    177.94 o 
 -27   1   9     5470.65     5718.74    282.45 o 
 -26   1   9     4118.10     4255.67    251.52 o 
 -25   1   9        0.45      101.28    156.46 o 
 -24   1   9     9894.53     9838.97    319.69 o 
 -23   1   9     8005.46     7839.84    290.83 o 
 -22   1   9     3332.94     3542.29    208.84 o 
 -21   1   9     1109.07      831.71    153.77 o 
 -20   1   9    10490.37     9736.67    286.08 o 
 -19   1   9        7.03      -91.30    141.89 o 
 -18   1   9       46.24      187.67    162.59 o 
 -17   1   9     1637.04     1636.42    166.41 o 
 -16   1   9      723.07      628.71    135.79 o 
 -15   1   9     6051.37     5763.92    406.52 o 
 -14   1   9     9059.85     9517.36    268.37 o 
 -13   1   9       99.64      160.34     92.58 o 
 -12   1   9    22300.56    21988.11    347.11 o 
 -11   1   9     8382.14     8848.57    287.89 o 
 -10   1   9    15704.23    15381.24   1005.51 o 
  -9   1   9     1112.61      902.58     96.50 o 
  -8   1   9    37540.21    40140.97    502.12 o 
  -7   1   9    47800.03    50984.73    533.70 o 
  -6   1   9        5.35       12.05     76.96 o 
  -5   1   9     1035.68     1151.72     81.58 o 
  -4   1   9     4232.08     4031.15    115.43 o 
  -3   1   9     2245.61     2228.42    195.08 o 
  -2   1   9     3925.14     3713.49    192.54 o 
  -1   1   9     2092.11     2380.67    106.67 o 
   0   1   9    14066.24    15970.19    276.99 o 
   1   1   9    21285.71    21569.11    347.77 o 
   2   1   9      856.57      698.02     93.78 o 
   3   1   9     3430.88     3577.94    153.62 o 
   4   1   9    20758.61    20373.64    280.74 o 
   5   1   9    32913.56    33821.57    337.55 o 
   6   1   9     1350.49     1299.09     82.04 o 
   7   1   9    13041.40    13634.19    228.61 o 
   8   1   9    24019.50    24123.40    325.95 o 
   9   1   9     8632.56     8550.01    195.31 o 
  10   1   9      189.90      225.86     91.49 o 
  11   1   9     1270.13     1193.94    112.08 o 
  12   1   9       91.86       42.24     85.82 o 
  13   1   9      293.99      255.20     90.69 o 
  14   1   9     1342.00     1623.29    224.23 o 
  15   1   9      688.02      598.83    194.53 o 
  16   1   9     3994.14     3831.90    240.49 o 
  17   1   9     6066.17     5869.61    297.94 o 
  18   1   9       21.51       81.47    205.26 o 
  19   1   9     2145.68     2138.94    225.89 o 
  20   1   9    10178.31     9793.35    385.60 o 
  21   1   9     2524.47     2340.01    245.91 o 
  22   1   9     1141.55     1459.04    231.19 o 
  23   1   9     1350.46     1322.69    281.63 o 
  24   1   9     5064.93     5666.59    414.53 o 
  25   1   9     1705.94     1949.68    454.51 o 
 -29   2   9      663.58      585.53    202.53 o 
 -28   2   9     2034.75     1721.45    216.45 o 
 -27   2   9      586.61      576.49    180.57 o 
 -26   2   9        5.10      154.03    175.57 o 
 -25   2   9        5.05      -37.24    152.11 o 
 -24   2   9      243.81      260.27    153.00 o 
 -23   2   9        0.19      -79.90    141.98 o 
 -22   2   9     1473.76     1525.36    194.97 o 
 -21   2   9     1210.58      967.44    187.22 o 
 -20   2   9    16409.11    15613.40    404.03 o 
 -19   2   9      221.68      462.60    152.97 o 
 -18   2   9     3914.08     4054.11    214.56 o 
 -17   2   9     2785.98     2925.39    198.81 o 
 -16   2   9    22751.91    22098.84    360.34 o 
 -15   2   9       97.95      236.99    104.61 o 
 -14   2   9     6119.78     6200.53    178.78 o 
 -13   2   9     7963.79     7937.81    188.80 o 
 -12   2   9     7515.39     7110.51    199.05 o 
 -11   2   9      311.83      398.62     71.19 o 
 -10   2   9        6.65      -66.97     66.01 o 
  -9   2   9      703.96      669.92     72.61 o 
  -8   2   9     5145.00     5145.80    124.01 o 
  -7   2   9     6144.02     6592.46    125.70 o 
  -6   2   9     3261.74     3146.75     91.22 o 
  -5   2   9        1.58        0.08     52.01 o 
  -4   2   9    24200.16    23843.58    404.24 o 
  -3   2   9      439.60      486.97    101.22 o 
  -2   2   9    22742.16    23259.00    338.19 o 
  -1   2   9      761.61      739.65     87.13 o 
   0   2   9    36010.17    34328.71    381.13 o 
   1   2   9     5481.66     6032.61    115.73 o 
   2   2   9     2148.14     2361.18     84.60 o 
   3   2   9     5460.90     5468.42    155.57 o 
   4   2   9     4171.59     3745.63    115.98 o 
   5   2   9      695.06      542.33     77.76 o 
   6   2   9     3658.35     3983.28    325.61 o 
   7   2   9     1014.97     1174.66     90.49 o 
   8   2   9    38560.86    38350.66    423.53 o 
   9   2   9       38.60      -17.21     87.67 o 
  10   2   9     3172.77     3207.82    143.53 o 
  11   2   9     4936.79     5013.31    174.91 o 
  12   2   9    44839.40    43171.68    529.08 o 
  13   2   9      443.62      419.06    116.61 o 
  14   2   9      428.79      544.15    118.06 o 
  15   2   9      117.36      190.26    112.05 o 
  16   2   9     8864.74     8368.23    377.71 o 
  17   2   9       10.11     -182.62    157.29 o 
  18   2   9       70.48       92.59    166.70 o 
  19   2   9       19.90      -70.04    175.93 o 
  20   2   9      146.53      369.19    185.54 o 
  21   2   9      231.10      -39.69    178.51 o 
  22   2   9        0.22     -272.11    181.41 o 
  23   2   9     1600.77     1657.53    250.64 o 
  24   2   9     6614.97     6186.96    417.59 o 
  25   2   9       66.16       97.57    216.34 o 
 -29   3   9      149.32      -99.67    200.28 o 
 -28   3   9     3415.88     3913.68    390.64 o 
 -27   3   9    11092.85    10884.46    412.32 o 
 -26   3   9     2014.86     2393.45    247.43 o 
 -25   3   9        4.82      214.27    270.54 o 
 -24   3   9     1510.31     1454.50    250.77 o 
 -23   3   9     5759.03     5487.17    342.45 o 
 -22   3   9      691.52      815.80    211.13 o 
 -21   3   9      591.69      420.05    165.21 o 
 -20   3   9       67.90       21.57    150.01 o 
 -19   3   9     1369.58     1187.08    175.70 o 
 -18   3   9        5.23     -155.07    118.38 o 
 -17   3   9      578.35      638.25    135.31 o 
 -16   3   9      493.29      438.42    158.70 o 
 -15   3   9    17575.19    17083.74    294.00 o 
 -14   3   9     2887.52     2932.94    120.98 o 
 -13   3   9      776.93      743.07    116.30 o 
 -12   3   9     9124.48     8944.05    192.59 o 
 -11   3   9    41775.37    42566.26    486.80 o 
 -10   3   9    10603.25    11475.36    237.65 o 
  -9   3   9    17179.63    17941.24    294.19 o 
  -8   3   9    24813.16    25354.63    354.67 o 
  -7   3   9    14046.10    15040.07    227.90 o 
  -6   3   9     6460.51     6334.42    161.93 o 
  -5   3   9     9308.88     9730.36    168.21 o 
  -4   3   9     1283.75     1111.27     71.63 o 
  -3   3   9      352.96      208.86     94.79 o 
  -2   3   9      471.71      439.17     93.09 o 
  -1   3   9     6366.02     6685.06    173.22 o 
   0   3   9     9801.66    10101.31    167.27 o 
   1   3   9    17478.53    16851.64    233.44 o 
   2   3   9     5866.92     5786.63    140.56 o 
   3   3   9    41534.18    40998.96    460.96 o 
   4   3   9    65181.26    66320.84    692.73 o 
   5   3   9    30803.04    30339.48    388.14 o 
   6   3   9     4940.75     4801.25    152.61 o 
   7   3   9     6880.79     6306.49    179.03 o 
   8   3   9    20220.72    19883.06    281.08 o 
   9   3   9     7639.59     7752.21    187.27 o 
  10   3   9      571.62      561.02    103.75 o 
  11   3   9      309.97      472.25    121.59 o 
  12   3   9       54.26      110.03    108.03 o 
  13   3   9     1122.04      829.72    127.41 o 
  14   3   9      433.37      359.10    119.43 o 
  15   3   9     1785.65     1922.10    148.00 o 
  16   3   9     4611.11     4801.80    261.24 o 
  17   3   9     1841.59     1818.99    272.64 o 
  18   3   9      862.60      734.77    185.63 o 
  19   3   9     3957.01     4366.04    389.37 o 
  20   3   9     6536.03     7100.69    339.92 o 
  21   3   9     3848.45     4098.97    291.20 o 
  22   3   9      402.14      687.05    370.65 o 
  23   3   9     3240.47     3204.71    465.60 o 
  24   3   9     2768.09     2217.03    270.64 o 
  25   3   9      512.97      647.55    235.36 o 
 -28   4   9      393.00      630.39    275.10 o 
 -27   4   9     2633.51     2426.85    292.46 o 
 -26   4   9        0.60      282.07    235.91 o 
 -25   4   9      181.82      -98.89    207.53 o 
 -24   4   9     1156.85     1148.20    294.35 o 
 -23   4   9     5739.90     5654.88    389.58 o 
 -22   4   9      643.13      414.69    268.38 o 
 -21   4   9       13.03     -138.37    179.80 o 
 -20   4   9        3.69      -10.26    180.56 o 
 -19   4   9    14273.71    14014.11    590.24 o 
 -18   4   9      831.90      772.64    168.49 o 
 -17   4   9     2673.94     2740.51    208.82 o 
 -16   4   9       29.05      -45.10    103.22 o 
 -15   4   9    23215.59    23034.43    314.63 o 
 -14   4   9       21.63       64.58     53.56 o 
 -13   4   9     2140.13     1897.44    122.72 o 
 -12   4   9      323.92      332.66    103.95 o 
 -11   4   9      153.42       34.96     89.56 o 
 -10   4   9     6418.32     6059.55    163.25 o 
  -9   4   9      524.07      636.54     91.87 o 
  -8   4   9     4113.22     4594.12    165.34 o 
  -7   4   9    28656.52    29500.56    410.07 o 
  -6   4   9      403.02      428.11     86.58 o 
  -5   4   9    16096.66    15521.86    261.23 o 
  -4   4   9    13305.39    14308.23    364.81 o 
  -3   4   9    21106.47    19740.95    389.23 o 
  -2   4   9     3921.70     3986.63    312.23 o 
  -1   4   9     9948.54     8846.46    270.38 o 
   0   4   9     5817.20     5469.71    227.77 o 
   1   4   9    39614.74    40685.16    453.59 o 
   2   4   9     3801.39     3952.04    132.88 o 
   3   4   9     1819.20     1844.43     90.42 o 
   4   4   9      985.29     1118.23     85.29 o 
   5   4   9     2867.11     3031.10    125.70 o 
   6   4   9      857.27      753.78    116.77 o 
   7   4   9     7869.89     7764.75    225.40 o 
   8   4   9      699.43      424.11    123.82 o 
   9   4   9    14397.87    14237.16    313.05 o 
  10   4   9      909.30      758.25    129.06 o 
  11   4   9     8244.58     7820.76    205.70 o 
  12   4   9       45.88      146.98    106.64 o 
  13   4   9    14650.47    13813.00    290.19 o 
  14   4   9      107.42     -169.41    112.94 o 
  15   4   9     8580.61     8549.11    324.21 o 
  16   4   9     1829.43     2072.74    191.61 o 
  17   4   9     6550.94     6269.77    300.04 o 
  18   4   9       19.42     -102.27    174.45 o 
  19   4   9      690.77      995.94    206.47 o 
  20   4   9      189.75      150.96    193.78 o 
  21   4   9       28.31      -56.06    194.17 o 
  22   4   9        5.03      -66.00    192.20 o 
  23   4   9     1982.69     1840.19    261.11 o 
  24   4   9       39.06       53.16    215.40 o 
 -28   5   9     2850.26     2861.59    350.05 o 
 -27   5   9     1632.84     1360.73    290.86 o 
 -26   5   9     3735.49     4073.70    359.92 o 
 -25   5   9      887.61      850.47    250.18 o 
 -24   5   9     6628.32     7271.49    405.40 o 
 -23   5   9     1508.35     1921.45    430.70 o 
 -22   5   9     8982.41     8776.90    421.54 o 
 -21   5   9      239.72       91.05    176.27 o 
 -20   5   9     1409.99     1423.42    221.19 o 
 -19   5   9     3813.69     3824.10    236.80 o 
 -18   5   9       14.51      -57.62    170.70 o 
 -17   5   9     1942.15     1719.30    192.06 o 
 -16   5   9     2204.91     2341.84    196.18 o 
 -15   5   9     2970.78     3058.56    210.99 o 
 -14   5   9       61.98      148.12     92.37 o 
 -13   5   9       45.86      146.55     98.01 o 
 -12   5   9    11836.47    11714.72    243.96 o 
 -11   5   9    12165.67    11749.87    238.35 o 
 -10   5   9     6192.40     6473.43    371.20 o 
  -9   5   9       70.94      144.42     95.52 o 
  -8   5   9    16445.96    16842.39    304.90 o 
  -7   5   9     7174.15     7083.23    199.25 o 
  -6   5   9      639.79      756.55    181.38 o 
  -5   5   9      397.57      395.96    141.55 o 
  -4   5   9     3634.53     3685.91    198.81 o 
  -3   5   9      987.05     1011.71    160.92 o 
  -2   5   9     5180.83     5614.88    235.13 o 
  -1   5   9      984.14      972.72    159.89 o 
   0   5   9     1000.60      741.07    143.38 o 
   1   5   9     3956.06     3761.51    202.98 o 
   2   5   9      532.76      597.67    105.95 o 
   3   5   9     2220.84     1996.17    131.40 o 
   4   5   9    26730.40    25726.83    338.34 o 
   5   5   9    11508.16    11855.99    220.89 o 
   6   5   9        8.57       -0.79     84.28 o 
   7   5   9     5799.26     5963.75    213.95 o 
   8   5   9    12679.22    11660.42    287.90 o 
   9   5   9     1841.42     1697.22    181.81 o 
  10   5   9      337.80      293.74    161.82 o 
  11   5   9     4930.33     5165.16    205.94 o 
  12   5   9       90.13       65.54    119.55 o 
  13   5   9     1049.29      936.06    126.31 o 
  14   5   9      110.57      110.88    117.60 o 
  15   5   9       40.79       65.20    120.15 o 
  16   5   9     8509.13     8665.75    245.02 o 
  17   5   9     1951.95     1789.53    221.41 o 
  18   5   9       24.06      117.59    182.65 o 
  19   5   9     3291.14     3955.18    286.86 o 
  20   5   9     6376.58     6631.31    340.42 o 
  21   5   9     1295.90     1677.20    249.70 o 
  22   5   9      563.54      542.28    227.77 o 
  23   5   9      889.01      846.92    239.35 o 
 -27   6   9       13.40      147.93    363.61 o 
 -26   6   9      386.17      357.24    254.81 o 
 -25   6   9      181.43      456.58    237.82 o 
 -24   6   9      465.21      533.11    243.44 o 
 -23   6   9     1691.52     2006.63    282.12 o 
 -22   6   9     1118.86     1433.10    253.92 o 
 -21   6   9      755.36      858.81    218.79 o 
 -20   6   9    10026.70     9784.19    365.96 o 
 -19   6   9     6888.05     6585.66    293.15 o 
 -18   6   9     5602.78     6264.34    287.55 o 
 -17   6   9      875.55     1105.54    184.21 o 
 -16   6   9    18042.91    17659.87    378.38 o 
 -15   6   9     5021.63     5102.13    196.07 o 
 -14   6   9     7113.02     6535.36    191.96 o 
 -13   6   9      208.23       43.62    106.18 o 
 -12   6   9     2585.17     2589.50    141.50 o 
 -11   6   9       46.56        6.11     64.15 o 
 -10   6   9      483.65      351.66    115.81 o 
  -9   6   9     7332.79     7457.03    229.91 o 
  -8   6   9    12016.45    11954.01    312.49 o 
  -7   6   9     3024.20     2883.39    203.79 o 
  -6   6   9     7265.72     7105.21    297.33 o 
  -5   6   9     3731.99     3944.28    218.45 o 
  -4   6   9    48729.68    46457.99    748.14 o 
  -3   6   9     7111.65     7029.70    283.94 o 
  -2   6   9     5712.05     5852.29    260.83 o 
  -1   6   9     2152.30     2432.82    246.93 o 
   0   6   9    13424.75    12470.52    355.77 o 
   1   6   9     6037.12     6808.87    355.02 o 
   2   6   9      359.41      342.39    156.01 o 
   3   6   9       17.57      -77.03    144.16 o 
   4   6   9      273.27      193.90    116.37 o 
   5   6   9      860.27     1006.83    142.80 o 
   6   6   9     2485.41     2620.63    168.94 o 
   7   6   9     1035.41     1000.62    149.78 o 
   8   6   9     7882.30     7479.99    260.12 o 
   9   6   9       45.08     -146.03    139.06 o 
  10   6   9       62.67       44.07    210.16 o 
  11   6   9      413.12      551.82    151.79 o 
  12   6   9    16403.89    16336.34    301.47 o 
  13   6   9     3824.85     4055.97    227.69 o 
  14   6   9      620.00      460.79    146.14 o 
  15   6   9      526.85      491.33    151.25 o 
  16   6   9    11574.86    11177.30    277.84 o 
  17   6   9      758.24      490.23    172.05 o 
  18   6   9     1864.40     1600.50    205.03 o 
  19   6   9      402.88      303.22    259.29 o 
  20   6   9      379.53      221.35    227.42 o 
  21   6   9       18.89      -84.81    181.85 o 
  22   6   9      209.05       41.84    193.89 o 
 -25   7   9      688.15     1062.36    269.84 o 
 -24   7   9      980.08     1351.52    270.56 o 
 -23   7   9     6882.74     6935.10    410.99 o 
 -22   7   9      625.01      724.89    236.63 o 
 -21   7   9       41.52     -273.65    199.69 o 
 -20   7   9      372.31      456.75    183.70 o 
 -19   7   9      928.39      833.10    193.06 o 
 -18   7   9      539.08      337.29    176.85 o 
 -17   7   9     4763.54     4788.65    237.59 o 
 -16   7   9      379.41      276.27    224.52 o 
 -15   7   9     1339.60     1391.22    128.37 o 
 -14   7   9      654.87      724.87    123.89 o 
 -13   7   9     1313.64     1563.30    138.41 o 
 -12   7   9     2732.19     3150.57    177.89 o 
 -11   7   9    31224.70    30146.41    440.86 o 
 -10   7   9     1466.30     1591.38    147.66 o 
  -9   7   9      929.50      866.65    171.33 o 
  -8   7   9    10308.46    10237.22    303.60 o 
  -7   7   9    29704.46    28582.31    485.60 o 
  -6   7   9     1472.74     1502.27    170.60 o 
  -5   7   9       80.32      118.15    145.85 o 
  -4   7   9     3346.67     3366.74    196.13 o 
  -3   7   9       26.63      218.34    162.80 o 
  -2   7   9     1110.88      846.65    185.52 o 
  -1   7   9      652.39      586.65    175.43 o 
   0   7   9     6203.63     5903.63    364.41 o 
   1   7   9    22662.55    21203.12    483.60 o 
   2   7   9     2585.44     2181.64    211.95 o 
   3   7   9     4543.82     4152.80    244.88 o 
   4   7   9     2068.66     1771.52    209.64 o 
   5   7   9     7929.34     7381.50    335.51 o 
   6   7   9      782.56      865.00    135.52 o 
   7   7   9    11189.36    10846.16    272.72 o 
   8   7   9    12604.71    11727.25    286.39 o 
   9   7   9     8979.70     8748.39    339.23 o 
  10   7   9       81.33      227.33    129.71 o 
  11   7   9      714.77      827.92    148.43 o 
  12   7   9       62.61      -33.48    130.78 o 
  13   7   9      305.15      240.84    144.10 o 
  14   7   9     2421.47     2673.41    192.20 o 
  15   7   9     4972.00     4925.42    225.96 o 
  16   7   9      344.55      275.60    152.18 o 
  17   7   9     4314.41     4667.33    235.88 o 
  18   7   9       71.31     -116.13    163.20 o 
  19   7   9     8293.88     8963.19    342.70 o 
  20   7   9      993.01     1188.13    256.76 o 
  21   7   9     2959.18     3093.42    321.14 o 
 -24   8   9      228.26      -82.25    350.62 o 
 -23   8   9      892.96     1419.81    411.23 o 
 -22   8   9      192.92      553.07    247.43 o 
 -21   8   9       96.68      604.70    246.38 o 
 -20   8   9     3200.56     3049.74    259.25 o 
 -19   8   9     9486.76     9126.12    368.65 o 
 -18   8   9     1058.76     1453.73    257.96 o 
 -17   8   9     1011.53      871.60    301.96 o 
 -16   8   9     6688.00     6491.18    333.02 o 
 -15   8   9     7836.59     8178.20    296.18 o 
 -14   8   9     1389.29     1852.45    183.47 o 
 -13   8   9      355.88      352.20    163.78 o 
 -12   8   9       39.88     -171.68    118.67 o 
 -11   8   9     1257.04     1134.68    147.63 o 
 -10   8   9      415.32      199.09    129.93 o 
  -9   8   9        2.01      -16.56    153.89 o 
  -8   8   9     4186.60     4449.35    344.89 o 
  -7   8   9     4037.24     3994.84    231.19 o 
  -6   8   9      473.81      390.62    161.42 o 
  -5   8   9     7385.92     7336.24    279.12 o 
  -4   8   9     5723.18     6069.79    257.51 o 
  -3   8   9    23210.46    21363.39    440.13 o 
  -2   8   9      179.38       61.80    151.89 o 
  -1   8   9     7239.67     7137.69    378.62 o 
   0   8   9     1700.24     1504.48    258.66 o 
   1   8   9     3149.88     3244.69    228.05 o 
   2   8   9     2333.98     2228.08    201.73 o 
   3   8   9      312.61       53.04    154.04 o 
   4   8   9      254.29      455.39    172.80 o 
   5   8   9      207.15       -2.49    178.07 o 
   6   8   9      186.35      249.73    165.47 o 
   7   8   9      275.67        4.54    128.30 o 
   8   8   9      803.14      626.49    144.47 o 
   9   8   9     9594.98     9117.18    276.70 o 
  10   8   9     1334.32     1377.98    199.31 o 
  11   8   9     7666.72     7942.56    294.84 o 
  12   8   9      514.49      606.67    174.17 o 
  13   8   9     5251.52     5489.29    239.06 o 
  14   8   9        2.69      104.64    150.95 o 
  15   8   9     4813.10     4974.72    259.62 o 
  16   8   9     2388.30     2619.02    201.90 o 
  17   8   9      492.39      633.95    176.24 o 
  18   8   9     1240.51     1033.21    239.72 o 
  19   8   9      231.83      260.36    193.86 o 
  20   8   9       69.02     -115.32    236.97 o 
 -22   9   9     1112.42      471.83    398.24 o 
 -21   9   9      986.46      601.69    376.60 o 
 -20   9   9      253.86      811.41    288.85 o 
 -19   9   9        6.06      -45.32    249.60 o 
 -18   9   9      144.42      232.10    258.96 o 
 -17   9   9     2758.01     3047.40    536.76 o 
 -16   9   9     2997.18     2776.38    351.12 o 
 -15   9   9     1863.22     1831.68    318.15 o 
 -14   9   9     1740.06     1791.27    201.73 o 
 -13   9   9     1224.06     1125.20    156.91 o 
 -12   9   9    10435.95    10574.00    286.25 o 
 -11   9   9     2734.09     2797.43    210.48 o 
 -10   9   9     2763.92     2541.25    211.75 o 
  -9   9   9     2094.44     2192.15    210.91 o 
  -8   9   9    11444.24    10661.58    330.17 o 
  -7   9   9     1061.93     1178.37    188.39 o 
  -6   9   9     1015.90     1234.05    192.43 o 
  -5   9   9     1928.51     1896.22    200.16 o 
  -4   9   9     4327.52     4271.66    310.52 o 
  -3   9   9     1744.55     1647.81    191.44 o 
  -2   9   9        0.85     -106.28    156.12 o 
  -1   9   9        1.42      -43.94    159.71 o 
   0   9   9     8036.21     7637.82    290.51 o 
   1   9   9      807.81      274.67    164.06 o 
   2   9   9        3.24       11.48    172.67 o 
   3   9   9       48.92        6.47    228.06 o 
   4   9   9    23957.24    22972.34    482.85 o 
   5   9   9     2530.54     2357.40    219.12 o 
   6   9   9     2251.58     2347.88    218.55 o 
   7   9   9     1891.94     1902.67    210.33 o 
   8   9   9    13077.94    12364.58    379.66 o 
   9   9   9      115.56     -179.37    175.61 o 
  10   9   9      976.15      805.55    159.51 o 
  11   9   9      214.63      457.88    182.44 o 
  12   9   9      355.55      271.02    164.73 o 
  13   9   9       18.83       56.20    168.86 o 
  14   9   9       80.61       92.98    166.45 o 
  15   9   9       21.95      216.05    161.47 o 
  16   9   9     2687.19     2998.11    223.91 o 
  17   9   9     1771.69     1974.51    209.75 o 
  18   9   9        0.29      -34.48    219.47 o 
 -20  10   9     2773.07     4393.62    610.35 o 
 -19  10   9     1666.24     1393.84    519.44 o 
 -18  10   9     2250.38     2272.56    536.76 o 
 -17  10   9      224.93     1255.32    502.13 o 
 -16  10   9     3425.01     4064.64    593.03 o 
 -15  10   9      268.22     1363.54    502.13 o 
 -14  10   9     1586.03     1549.67    515.11 o 
 -13  10   9      162.86      436.57    226.79 o 
 -12  10   9      657.83      869.80    229.75 o 
 -11  10   9     1566.69     1941.86    425.05 o 
 -10  10   9      387.92      923.36    240.67 o 
  -9  10   9      315.98      168.14    233.48 o 
  -8  10   9     2228.72     2101.68    217.56 o 
  -7  10   9      674.23      734.94    185.74 o 
  -6  10   9     2767.72     2916.29    225.79 o 
  -5  10   9     3362.95     3358.42    246.17 o 
  -4  10   9    13787.04    12702.01    512.96 o 
  -3  10   9     2908.89     3048.69    264.29 o 
  -2  10   9       71.14       40.90    168.52 o 
  -1  10   9     3293.11     3205.53    231.69 o 
   0  10   9    24803.68    22482.44    682.90 o 
   1  10   9     2996.50     2952.73    237.18 o 
   2  10   9     1029.23      891.88    187.16 o 
   3  10   9     2286.27     1969.84    216.66 o 
   4  10   9      903.46     1064.75    186.13 o 
   5  10   9     1785.19     1501.68    205.42 o 
   6  10   9      437.46      334.14    181.35 o 
   7  10   9     1286.93     1339.85    211.41 o 
   8  10   9     8469.55     8956.19    345.25 o 
   9  10   9        4.40       74.31    229.92 o 
  10  10   9      772.92      827.94    253.67 o 
  11  10   9      357.65      399.17    228.49 o 
  12  10   9    10705.00    11052.76    855.38 o 
  13  10   9     2280.25     2774.77    378.54 o 
  14  10   9        1.63      146.09    275.53 o 
  15  10   9      116.13      -75.07    294.28 o 
  16  10   9     4458.06     4454.68    338.59 o 
 -18  11   9      592.05      835.44    467.50 o 
 -17  11   9       92.92     -354.95    476.16 o 
 -16  11   9      169.05     -255.39    476.16 o 
 -15  11   9     2594.65     2709.76    562.73 o 
 -14  11   9     1707.28     2337.49    532.43 o 
 -13  11   9      575.56      437.34    655.80 o 
 -12  11   9     3129.75     3463.25    315.65 o 
 -11  11   9     6002.29     6874.37    376.51 o 
 -10  11   9      610.30     1010.84    253.86 o 
  -9  11   9     3798.89     4423.98    326.27 o 
  -8  11   9      457.14      577.89    472.90 o 
  -7  11   9    10522.61    10359.55    548.12 o 
  -6  11   9      832.32      589.08    254.98 o 
  -5  11   9      512.69      560.30    234.54 o 
  -4  11   9       93.61     -181.64    238.11 o 
  -3  11   9        6.70      -55.63    235.30 o 
  -2  11   9     5105.20     5056.59    341.36 o 
  -1  11   9      490.96      323.09    243.55 o 
   0  11   9      228.92      433.10    248.64 o 
   1  11   9     1290.96     1406.46    267.60 o 
   2  11   9     1515.30     1990.97    224.69 o 
   3  11   9     5672.93     5830.61    321.14 o 
   4  11   9     2421.40     2052.63    229.04 o 
   5  11   9     8200.80     8650.18    340.33 o 
   6  11   9      948.37      810.41    210.99 o 
   7  11   9      361.62      228.39    244.92 o 
   8  11   9      415.29      777.23    206.67 o 
   9  11   9     3403.36     3594.00    269.88 o 
  10  11   9     2077.78     1985.95    367.09 o 
  11  11   9      184.33       23.99    265.74 o 
  12  11   9      605.55      931.49    269.55 o 
  13  11   9      137.84      239.76    266.69 o 
 -14  12   9      644.84      614.67    549.74 o 
 -13  12   9      157.67      303.01    523.77 o 
 -12  12   9      135.47      270.84    297.31 o 
 -11  12   9      490.13      707.22    313.83 o 
 -10  12   9     2564.66     2627.67    374.41 o 
  -9  12   9        9.56      342.97    295.79 o 
  -8  12   9     1383.75     1724.47    404.42 o 
  -7  12   9     3863.58     4431.44    775.15 o 
  -6  12   9       15.89       42.28    238.88 o 
  -5  12   9       76.59     -189.33    229.94 o 
  -4  12   9     1207.36     1080.34    275.60 o 
  -3  12   9     8211.70     8223.66    424.10 o 
  -2  12   9     1293.02     1743.54    287.91 o 
  -1  12   9      849.63     1291.04    281.39 o 
   0  12   9     3178.14     3295.80    338.50 o 
   1  12   9     1951.35     2277.30    307.37 o 
   2  12   9      964.59      997.20    268.73 o 
   3  12   9     2674.56     2314.49    312.91 o 
   4  12   9      306.05      443.72    272.52 o 
   5  12   9      360.27      209.77    258.19 o 
   6  12   9      761.35      758.33    270.39 o 
   7  12   9      174.01      -22.20    251.55 o 
   8  12   9      134.41      152.77    385.96 o 
   9  12   9     1192.07     1514.75    298.31 o 
  10  12   9      278.94     -153.00    365.77 o 
  -8  13   9     4519.90     5718.08    467.15 o 
  -7  13   9      377.70      443.39    330.94 o 
  -6  13   9       87.29      569.72    336.77 o 
  -5  13   9     1591.44     2432.72    382.08 o 
  -4  13   9      305.78      331.70    316.16 o 
  -3  13   9      244.79      734.16    389.58 o 
  -2  13   9        6.00      504.18    279.45 o 
  -1  13   9      177.44      374.38    285.24 o 
   0  13   9     3708.52     3820.23    370.77 o 
   1  13   9      656.79      447.97    404.55 o 
   2  13   9      497.78      570.45    292.82 o 
   3  13   9      387.65      835.87    299.38 o 
   4  13   9     6356.54     6885.20    427.22 o 
 -30   0  10     8376.32     8518.00    505.40 o 
 -28   0  10      123.42       80.78    247.54 o 
 -26   0  10       18.55     -124.46    268.38 o 
 -24   0  10      108.66     -152.21    213.83 o 
 -22   0  10    19591.30    18487.36    566.00 o 
 -20   0  10     1537.36     1426.06    220.38 o 
 -18   0  10    30016.15    29583.10    677.35 o 
 -16   0  10    15100.12    14323.64    571.39 o 
 -14   0  10      971.57      800.81    212.11 o 
 -12   0  10     1472.76     1215.86    318.16 o 
 -10   0  10     3069.53     3484.60    350.62 o 
  -8   0  10    12844.05    12567.18    322.32 o 
  -6   0  10    93187.18   102635.29   1559.63 o 
  -4   0  10    57095.08    58199.26   1398.17 o 
  -2   0  10    57713.91    60103.89   1428.47 o 
   0   0  10     8757.43     9185.48    406.90 o 
   2   0  10    14441.41    14209.03    326.65 o 
   4   0  10     8087.22     8655.98    229.88 o 
   6   0  10       99.06      110.51    129.86 o 
   8   0  10     4608.22     4783.20    324.65 o 
  10   0  10    19063.02    19351.31    472.00 o 
  12   0  10    27699.47    25500.32    575.21 o 
  14   0  10    31801.14    30396.69    653.21 o 
  16   0  10    23296.98    23457.18    874.40 o 
  18   0  10     1847.12     1779.09    372.27 o 
  20   0  10     2761.86     2839.62    419.88 o 
  22   0  10      142.75       47.62    307.34 o 
  24   0  10     1767.31     2030.16    454.51 o 
 -29   1  10      785.32      723.27    224.30 o 
 -28   1  10      136.15      168.24    177.95 o 
 -27   1  10     1064.33     1139.46    198.85 o 
 -26   1  10     4013.89     3876.49    246.47 o 
 -25   1  10     3126.40     3015.39    221.42 o 
 -24   1  10      354.83      414.68    155.70 o 
 -23   1  10     4391.03     4389.83    232.69 o 
 -22   1  10     7877.64     7752.74    298.64 o 
 -21   1  10     3887.70     4046.55    214.91 o 
 -20   1  10        4.91      -61.97    137.96 o 
 -19   1  10     1515.39     1869.76    249.91 o 
 -18   1  10     2022.25     2025.78    175.97 o 
 -17   1  10      232.34      132.01    130.86 o 
 -16   1  10      130.99       52.63    128.91 o 
 -15   1  10       59.44      306.07    126.09 o 
 -14   1  10    10486.46    10061.24    244.76 o 
 -13   1  10     3899.04     3741.21    153.72 o 
 -12   1  10     2283.62     2703.21    156.02 o 
 -11   1  10    16906.56    16359.32    318.64 o 
 -10   1  10    22790.21    23361.85    356.29 o 
  -9   1  10    12185.40    13466.96    249.05 o 
  -8   1  10    10022.33    10798.74    213.80 o 
  -7   1  10    18211.66    18332.79    285.13 o 
  -6   1  10    49507.07    53119.17    622.25 o 
  -5   1  10     9527.32    10727.46    288.65 o 
  -4   1  10     3105.24     3011.71    145.52 o 
  -3   1  10    25464.02    27150.03    437.71 o 
  -2   1  10    22564.54    23771.28    495.83 o 
  -1   1  10       11.71       59.98     42.70 o 
   0   1  10     1703.80     1839.70    103.79 o 
   1   1  10    54474.04    55018.19    732.36 o 
   2   1  10    36090.33    37706.20    541.34 o 
   3   1  10     9241.74     8833.85    403.91 o 
   4   1  10    25899.37    26942.80    379.74 o 
   5   1  10    36049.65    34955.72    381.41 o 
   6   1  10    17046.41    17167.01    222.87 o 
   7   1  10        3.42      -47.06     70.55 o 
   8   1  10    11936.00    11547.01    203.96 o 
   9   1  10     9576.53     9018.18    203.02 o 
  10   1  10    12806.51    12264.84    236.05 o 
  11   1  10      216.76       -4.94    109.02 o 
  12   1  10        6.44     -127.19     84.79 o 
  13   1  10     4474.36     4553.16    154.41 o 
  14   1  10     1404.53     1559.17    130.90 o 
  15   1  10     2008.34     2044.64    201.85 o 
  16   1  10     8592.57     8111.67    318.44 o 
  17   1  10     3125.18     3820.50    254.86 o 
  18   1  10    10826.25    11282.07    635.28 o 
  19   1  10     2252.68     2065.62    232.15 o 
  20   1  10      817.23      992.88    206.92 o 
  21   1  10     6349.60     7164.92    420.66 o 
  22   1  10     4064.66     3205.50    337.38 o 
  23   1  10      441.24      597.58    270.77 o 
  24   1  10     1750.26     1678.94    424.21 o 
  25   1  10      196.81      141.53    272.71 o 
 -29   2  10     2177.45     1827.95    225.19 o 
 -28   2  10       43.37      -68.01    174.49 o 
 -27   2  10     1452.88     1051.84    218.68 o 
 -26   2  10     1548.87     1527.01    194.41 o 
 -25   2  10      279.53      -17.59    147.21 o 
 -24   2  10     2073.92     2070.15    199.10 o 
 -23   2  10     2281.58     2409.54    220.33 o 
 -22   2  10       40.14      201.99    154.02 o 
 -21   2  10     1240.22     1308.47    188.94 o 
 -20   2  10      141.79      285.52    148.70 o 
 -19   2  10    12618.06    12256.43    349.40 o 
 -18   2  10        4.04      395.67    138.27 o 
 -17   2  10    13636.25    13244.03    348.24 o 
 -16   2  10     1522.58     1663.75    134.38 o 
 -15   2  10    21529.01    20718.31    320.02 o 
 -14   2  10      520.97      688.75    101.74 o 
 -13   2  10     2116.99     2014.70    137.37 o 
 -12   2  10      642.75      687.87     91.01 o 
 -11   2  10      145.63      212.70     70.88 o 
 -10   2  10     2843.53     3438.12    109.47 o 
  -9   2  10     6281.55     6680.68    163.47 o 
  -8   2  10     9199.82     9180.48    185.59 o 
  -7   2  10    36742.15    39104.79    367.35 o 
  -6   2  10     3812.72     4318.38    106.56 o 
  -5   2  10     8862.08     8635.73    326.38 o 
  -4   2  10     5290.33     5449.16    171.87 o 
  -3   2  10    37064.46    37071.61    559.81 o 
  -2   2  10      758.26      865.66     96.66 o 
  -1   2  10     1531.78     1551.25    105.92 o 
   0   2  10     2291.74     2455.88     97.55 o 
   1   2  10    25749.88    24571.19    305.64 o 
   2   2  10     4644.89     4863.71    119.60 o 
   3   2  10     4434.90     4938.21    127.99 o 
   4   2  10     6316.45     6544.49    203.19 o 
   5   2  10     3041.48     3758.16    118.37 o 
   6   2  10     1724.67     1556.46     88.22 o 
   7   2  10       91.32       81.35     76.81 o 
   8   2  10        9.55      -57.87     81.03 o 
   9   2  10    28512.65    27458.62    347.78 o 
  10   2  10      129.53       30.97     95.43 o 
  11   2  10      557.82      421.28    105.75 o 
  12   2  10     3395.96     3227.36    153.86 o 
  13   2  10    23505.00    23297.46    364.47 o 
  14   2  10       28.76        2.76    108.27 o 
  15   2  10      748.70      649.08    146.08 o 
  16   2  10      433.62      751.09    171.36 o 
  17   2  10    16786.42    16832.48    629.09 o 
  18   2  10     1166.56     1280.80    201.62 o 
  19   2  10        0.02     -216.42    168.37 o 
  20   2  10      395.29      350.01    193.82 o 
  21   2  10      611.18      885.54    224.33 o 
  22   2  10       14.90     -235.73    182.67 o 
  23   2  10       48.29      213.20    208.86 o 
  24   2  10      384.31      478.01    226.54 o 
  25   2  10     6507.63     7086.50    506.46 o 
 -29   3  10     1476.96     1992.93    534.02 o 
 -28   3  10      372.47     1122.24    315.53 o 
 -27   3  10     3647.47     3788.13    494.96 o 
 -26   3  10     8884.18     9108.89    384.31 o 
 -25   3  10     2078.85     2200.10    283.87 o 
 -24   3  10       75.49       48.78    203.37 o 
 -23   3  10     4230.08     4277.46    314.93 o 
 -22   3  10     6715.40     6628.02    301.96 o 
 -21   3  10       42.87       -2.41    146.04 o 
 -20   3  10     1210.17     1211.57    177.75 o 
 -19   3  10        7.64     -129.27    123.47 o 
 -18   3  10     2658.81     2728.99    197.76 o 
 -17   3  10     2165.91     2528.62    330.73 o 
 -16   3  10     4074.80     4402.14    169.67 o 
 -15   3  10     8003.98     7891.66    206.99 o 
 -14   3  10    18412.09    17781.47    289.30 o 
 -13   3  10     6111.28     6044.69    158.72 o 
 -12   3  10     1247.30     1179.02    111.52 o 
 -11   3  10    15800.14    16051.99    257.64 o 
 -10   3  10    55138.72    55700.27    677.94 o 
  -9   3  10     1470.32     1432.96    143.73 o 
  -8   3  10     1996.82     2043.86    100.89 o 
  -7   3  10       29.60       18.66     70.70 o 
  -6   3  10    19596.63    20347.36    270.51 o 
  -5   3  10     4663.26     4680.80    122.35 o 
  -4   3  10       39.58      -44.37     86.56 o 
  -3   3  10       48.76       14.98     86.94 o 
  -2   3  10     6938.44     7006.97    185.28 o 
  -1   3  10        1.21      -79.10     80.22 o 
   0   3  10      617.48      661.31     58.38 o 
   1   3  10      782.98      886.84     65.20 o 
   2   3  10    16588.51    17067.83    217.79 o 
   3   3  10       65.42       83.67     65.75 o 
   4   3  10    21860.55    21121.11    263.76 o 
   5   3  10    39818.43    41777.01    441.74 o 
   6   3  10    28087.25    26576.84    323.01 o 
   7   3  10     2205.92     2359.67    125.89 o 
   8   3  10    20109.62    18673.05    277.74 o 
   9   3  10     8581.24     8321.04    197.44 o 
  10   3  10     4177.99     4137.74    190.36 o 
  11   3  10      166.71      258.68    100.83 o 
  12   3  10        6.90       12.31     99.91 o 
  13   3  10      203.94      310.99    134.12 o 
  14   3  10      292.37      185.37    117.73 o 
  15   3  10      441.77      349.86    126.91 o 
  16   3  10     7895.88     8047.42    356.17 o 
  17   3  10     9708.78     9034.08    797.88 o 
  18   3  10     5282.98     5413.68    298.92 o 
  19   3  10      296.89      237.73    188.90 o 
  20   3  10     4170.75     4496.85    398.07 o 
  21   3  10     5099.27     5156.21    311.25 o 
  22   3  10     1222.46     1673.50    346.49 o 
  23   3  10        0.38     -174.21    195.67 o 
  24   3  10      887.54      911.12    237.65 o 
 -28   4  10       17.28     -126.71    195.38 o 
 -27   4  10     1324.45     1092.79    270.26 o 
 -26   4  10      360.76      155.02    294.35 o 
 -25   4  10      393.33      296.13    287.86 o 
 -24   4  10       15.06     -164.66    189.70 o 
 -23   4  10      533.30      524.77    204.56 o 
 -22   4  10     5161.20     4942.05    329.89 o 
 -21   4  10     1007.18      984.10    216.91 o 
 -20   4  10     1829.83     1859.25    277.04 o 
 -19   4  10     5647.66     6104.91    263.26 o 
 -18   4  10     8444.72     8481.40    301.75 o 
 -17   4  10      961.18      857.66    159.54 o 
 -16   4  10      123.51      251.75    101.98 o 
 -15   4  10      882.80      592.05    228.02 o 
 -14   4  10    22935.80    22538.31    334.88 o 
 -13   4  10      359.66      345.69    101.82 o 
 -12   4  10      165.64      270.31     99.03 o 
 -11   4  10      210.26      251.05     95.41 o 
 -10   4  10     2885.23     3121.06    166.84 o 
  -9   4  10      241.97      235.50     85.73 o 
  -8   4  10     2034.96     2403.15    119.54 o 
  -7   4  10     1074.10     1196.19    129.13 o 
  -6   4  10    28338.33    27662.82    388.23 o 
  -5   4  10      522.83      587.51    154.32 o 
  -4   4  10     7116.11     6393.29    236.26 o 
  -3   4  10       76.01       23.39    117.91 o 
  -2   4  10    41442.34    40441.32    594.33 o 
  -1   4  10     3443.76     3236.44    153.07 o 
   0   4  10     8482.32     7309.16    283.66 o 
   1   4  10     1328.04     1547.66     80.05 o 
   2   4  10    18093.42    17935.32    253.98 o 
   3   4  10        7.92      -81.48     94.44 o 
   4   4  10     2930.01     2866.63    120.52 o 
   5   4  10     7093.71     6850.14    174.25 o 
   6   4  10     7735.16     7847.35    193.90 o 
   7   4  10     2420.27     2273.38    126.41 o 
   8   4  10    10826.36    10437.63    341.22 o 
   9   4  10      244.43      305.90    100.13 o 
  10   4  10    13848.52    13298.38    252.18 o 
  11   4  10        0.25     -149.83     99.89 o 
  12   4  10    20463.07    19704.49    319.56 o 
  13   4  10     3510.77     3695.13    163.42 o 
  14   4  10    11011.29    10971.79    250.55 o 
  15   4  10     1295.26     1407.94    137.50 o 
  16   4  10     5624.20     5716.35    285.47 o 
  17   4  10       77.75        2.77    213.61 o 
  18   4  10     2749.73     3006.06    255.45 o 
  19   4  10      154.52      214.38    187.91 o 
  20   4  10      821.66      899.76    218.51 o 
  21   4  10      124.11      -19.19    200.68 o 
  22   4  10      583.72      559.69    222.92 o 
  23   4  10      309.96      269.67    222.82 o 
  24   4  10     3933.54     4556.37    334.22 o 
 -27   5  10     5945.94     5967.38    415.30 o 
 -26   5  10     2423.91     2759.71    584.37 o 
 -25   5  10     3684.24     3784.11    332.96 o 
 -24   5  10       67.10       -3.41    211.12 o 
 -23   5  10     9034.90     8253.17    577.88 o 
 -22   5  10      404.15      718.29    357.12 o 
 -21   5  10     5638.02     5214.07    335.89 o 
 -20   5  10      916.68      889.70    211.39 o 
 -19   5  10       47.97      308.06    164.19 o 
 -18   5  10     1240.49     1206.82    216.51 o 
 -17   5  10       10.52       -5.84    126.69 o 
 -16   5  10     3170.93     3178.44    220.55 o 
 -15   5  10     3724.30     3788.78    172.29 o 
 -14   5  10     1494.11     1595.17    134.28 o 
 -13   5  10     8720.54     8264.29    215.30 o 
 -12   5  10     3278.04     2976.73    165.22 o 
 -11   5  10    21500.28    20938.82    363.11 o 
 -10   5  10     4902.06     4923.29    163.63 o 
  -9   5  10     2176.68     2140.27    139.11 o 
  -8   5  10     5864.54     5704.81    186.06 o 
  -7   5  10    15146.62    14664.59    428.28 o 
  -6   5  10      138.99       -0.26     88.65 o 
  -5   5  10      424.63      725.14    150.70 o 
  -4   5  10      145.76      284.09    164.91 o 
  -3   5  10       12.41      -17.20    133.03 o 
  -2   5  10      461.39      579.38    171.56 o 
  -1   5  10      194.49       70.35    132.95 o 
   0   5  10     1147.41     1135.63    167.02 o 
   1   5  10    10702.84     9449.43    305.29 o 
   2   5  10     8222.34     8189.78    216.42 o 
   3   5  10      903.47      852.83    113.39 o 
   4   5  10     1149.14      988.98    107.12 o 
   5   5  10    31588.00    29705.62    387.94 o 
   6   5  10     5223.54     5145.79    163.68 o 
   7   5  10      850.89      993.55    111.16 o 
   8   5  10      286.49      242.91    134.20 o 
   9   5  10     5473.74     5301.94    219.48 o 
  10   5  10      664.59      625.23    191.73 o 
  11   5  10     1728.55     1602.10    150.93 o 
  12   5  10      894.26      875.68    123.00 o 
  13   5  10      544.04      619.45    123.34 o 
  14   5  10      601.33      352.38    123.71 o 
  15   5  10      105.14      -99.80    119.41 o 
  16   5  10      214.41      110.64    124.39 o 
  17   5  10    11739.18    11918.21    347.56 o 
  18   5  10      628.03      374.32    178.69 o 
  19   5  10       45.15      -95.75    160.39 o 
  20   5  10     2357.44     2596.71    235.15 o 
  21   5  10     3454.00     3358.39    262.04 o 
  22   5  10     1057.32      973.19    216.17 o 
  23   5  10       40.40     -247.83    181.39 o 
 -27   6  10       28.72      -42.24    252.67 o 
 -26   6  10      174.47     -164.69    231.89 o 
 -25   6  10       21.34      -48.68    216.43 o 
 -24   6  10     1017.05      849.38    249.33 o 
 -23   6  10      121.21       34.06    210.60 o 
 -22   6  10     3933.44     3917.94    612.51 o 
 -21   6  10     1902.03     2099.86    267.98 o 
 -20   6  10       29.67      105.71    167.70 o 
 -19   6  10     8982.95     8914.70    378.98 o 
 -18   6  10       82.09       24.51    150.76 o 
 -17   6  10     7067.40     6875.97    317.23 o 
 -16   6  10      162.48      -34.57    128.36 o 
 -15   6  10     7336.24     7628.22    206.25 o 
 -14   6  10     5156.80     5219.03    178.50 o 
 -13   6  10      350.56      387.80    109.15 o 
 -12   6  10      132.38       64.79     99.25 o 
 -11   6  10     1947.19     2182.08    142.13 o 
 -10   6  10       49.26     -168.16    113.37 o 
  -9   6  10       17.46      -31.37    159.01 o 
  -8   6  10     1165.14     1256.98    135.67 o 
  -7   6  10    13391.34    12054.15    368.03 o 
  -6   6  10     2257.07     2475.39    197.17 o 
  -5   6  10     5800.09     5836.39    256.06 o 
  -4   6  10     2499.28     2738.60    205.36 o 
  -3   6  10    50775.72    49350.52    793.43 o 
  -2   6  10    11637.34    10953.51    340.83 o 
  -1   6  10     6523.80     5525.90    489.30 o 
   0   6  10      131.81     -131.03    153.38 o 
   1   6  10    20163.00    19450.38    442.22 o 
   2   6  10     1283.32     1339.07    186.43 o 
   3   6  10      929.72      993.33    183.98 o 
   4   6  10      489.13      260.29    121.21 o 
   5   6  10     2257.03     2141.03    159.94 o 
   6   6  10       52.32      -43.36    125.24 o 
   7   6  10     2913.65     3261.80    189.00 o 
   8   6  10      116.91      -96.92    139.02 o 
   9   6  10    22364.65    21241.18    413.70 o 
  10   6  10     2613.29     2738.23    192.93 o 
  11   6  10      104.28      182.50    145.73 o 
  12   6  10     1358.54     1449.59    159.36 o 
  13   6  10    16142.41    16167.43    344.28 o 
  14   6  10     2305.61     2807.79    296.37 o 
  15   6  10       75.17      107.93    127.13 o 
  16   6  10       99.83      -36.75    133.34 o 
  17   6  10     1459.93     1490.79    197.84 o 
  18   6  10      619.61      583.90    188.20 o 
  19   6  10      107.13      171.57    204.93 o 
  20   6  10        1.20     -264.37    176.24 o 
  21   6  10      291.38      225.48    219.93 o 
  22   6  10       65.91      -40.37    203.06 o 
 -25   7  10      856.29      907.40    263.10 o 
 -24   7  10      796.04     1211.15    262.93 o 
 -23   7  10     1442.20     1179.33    305.17 o 
 -22   7  10     3845.62     3214.27    315.51 o 
 -21   7  10      290.40      240.53    206.45 o 
 -20   7  10      354.61      468.78    231.91 o 
 -19   7  10        4.72       68.72    193.98 o 
 -18   7  10      324.45       61.36    105.35 o 
 -17   7  10      851.45      798.34    150.46 o 
 -16   7  10      575.97      792.53    160.24 o 
 -15   7  10     1272.19     1406.44    184.17 o 
 -14   7  10     5972.41     6307.09    232.01 o 
 -13   7  10     3927.22     3634.16    181.04 o 
 -12   7  10    11160.07    11303.29    267.23 o 
 -11   7  10     5251.79     5594.63    214.07 o 
 -10   7  10    17035.12    16868.61    318.13 o 
  -9   7  10       94.58       85.11    114.83 o 
  -8   7  10     7317.97     7495.76    275.31 o 
  -7   7  10     8214.20     7935.19    321.33 o 
  -6   7  10     9410.38     9076.78    330.51 o 
  -5   7  10      358.45      116.18    156.36 o 
  -4   7  10     1924.76     2002.70    219.01 o 
  -3   7  10      180.66     -128.59    152.56 o 
  -2   7  10      491.25      337.24    164.70 o 
  -1   7  10     8677.66     8459.99    390.36 o 
   0   7  10     5635.34     5236.96    439.56 o 
   1   7  10     3385.70     3126.41    251.75 o 
   2   7  10    12491.39    11890.81    375.09 o 
   3   7  10       70.12       27.19    171.21 o 
   4   7  10     7080.52     7369.43    406.62 o 
   5   7  10     4140.19     4124.83    203.96 o 
   6   7  10    10183.62     9341.78    282.89 o 
   7   7  10      466.96      493.79    145.28 o 
   8   7  10     1995.90     2485.27    185.08 o 
   9   7  10    11031.82    10828.73    314.48 o 
  10   7  10     1351.50     1375.82    157.94 o 
  11   7  10      489.03      695.40    192.47 o 
  12   7  10       52.36     -100.38    130.55 o 
  13   7  10      171.44      160.98    142.66 o 
  14   7  10       24.25     -114.83    140.44 o 
  15   7  10        1.01     -163.84    144.12 o 
  16   7  10     1623.92     1699.30    179.11 o 
  17   7  10     1951.19     1838.86    210.75 o 
  18   7  10     2898.99     3064.47    266.23 o 
  19   7  10      360.50      441.79    190.06 o 
  20   7  10     4644.45     4668.48    284.75 o 
  21   7  10     1586.51     1570.64    266.16 o 
 -24   8  10      104.62     -311.67    320.32 o 
 -23   8  10      127.57      238.08    372.27 o 
 -22   8  10     1972.63     1973.88    454.51 o 
 -21   8  10      482.68      467.50    346.30 o 
 -20   8  10       64.30      271.60    256.83 o 
 -19   8  10      505.67      481.50    253.41 o 
 -18   8  10    13237.37    12366.99   1095.16 o 
 -17   8  10     1591.63     1359.64    189.77 o 
 -16   8  10     1126.38     1061.16    172.86 o 
 -15   8  10     4935.42     5100.61    242.57 o 
 -14   8  10     5615.22     5720.70    278.65 o 
 -13   8  10     1649.85     1279.50    194.03 o 
 -12   8  10      236.86      301.21    132.14 o 
 -11   8  10      456.63      412.58    133.77 o 
 -10   8  10       88.80       20.08    126.57 o 
  -9   8  10     1572.43     1671.27    190.05 o 
  -8   8  10      501.42      590.51    174.44 o 
  -7   8  10     2510.93     2539.02    291.15 o 
  -6   8  10    13675.15    12693.28    343.42 o 
  -5   8  10      134.02      265.82    156.01 o 
  -4   8  10     2916.82     2883.55    209.41 o 
  -3   8  10     4499.27     4226.45    227.56 o 
  -2   8  10    14362.31    13636.52    359.16 o 
  -1   8  10     5061.45     5392.62    244.89 o 
   0   8  10     4523.93     4346.45    231.80 o 
   1   8  10     2786.98     2960.51    209.72 o 
   2   8  10     1739.68     1832.31    196.00 o 
   3   8  10      767.12      954.96    176.81 o 
   4   8  10      164.38      102.20    160.30 o 
   5   8  10     1970.32     1857.28    206.32 o 
   6   8  10     1856.73     1476.17    197.60 o 
   7   8  10      439.49      557.50    143.59 o 
   8   8  10     6835.88     6729.14    241.41 o 
   9   8  10     2141.94     1979.71    178.26 o 
  10   8  10     4464.51     4798.55    241.37 o 
  11   8  10       88.55       85.81    145.41 o 
  12   8  10     6987.35     6890.05    287.31 o 
  13   8  10      395.00      529.52    158.57 o 
  14   8  10     3538.33     4130.22    303.38 o 
  15   8  10      202.85      447.97    159.06 o 
  16   8  10     1122.02     1546.84    188.21 o 
  17   8  10      213.73      125.14    163.58 o 
  18   8  10      398.90      176.35    189.80 o 
  19   8  10      284.04      533.45    204.31 o 
 -22   9  10     1479.91     1532.36    458.84 o 
 -21   9  10     1332.81     1194.72    402.57 o 
 -20   9  10       30.30      486.14    292.19 o 
 -19   9  10       37.18     -231.46    247.75 o 
 -18   9  10       29.37     -116.33    248.00 o 
 -17   9  10        2.73     -380.40    554.07 o 
 -16   9  10       24.27      -74.12    478.32 o 
 -15   9  10    10537.31     9924.19    525.94 o 
 -14   9  10     1055.10     1363.01    241.59 o 
 -13   9  10     2719.01     2948.85    227.04 o 
 -12   9  10      492.03      832.54    187.27 o 
 -11   9  10    14596.33    14462.92    380.76 o 
 -10   9  10     2260.68     2463.46    217.07 o 
  -9   9  10     1253.23     1141.90    236.80 o 
  -8   9  10     1114.67     1103.07    190.33 o 
  -7   9  10     2931.64     2768.11    233.67 o 
  -6   9  10      176.73      180.65    168.49 o 
  -5   9  10        7.65     -237.18    158.12 o 
  -4   9  10     1574.33     1394.31    191.02 o 
  -3   9  10       12.89      191.66    163.65 o 
  -2   9  10      256.13      210.61    173.34 o 
  -1   9  10     1108.66     1257.96    194.29 o 
   0   9  10     2967.90     2690.81    214.46 o 
   1   9  10     7210.29     7508.51    299.90 o 
   2   9  10     1461.08     1323.35    195.46 o 
   3   9  10      237.20       50.99    166.51 o 
   4   9  10     2184.74     1980.66    403.62 o 
   5   9  10    22635.66    21775.06    471.85 o 
   6   9  10      913.32     1185.79    199.10 o 
   7   9  10      185.51      151.68    178.48 o 
   8   9  10     4244.52     4333.69    256.73 o 
   9   9  10     5512.74     5306.41    276.35 o 
  10   9  10      590.04      596.47    189.66 o 
  11   9  10     1204.32     1375.28    252.14 o 
  12   9  10      170.63      472.21    226.79 o 
  13   9  10     1049.83     1012.60    201.03 o 
  14   9  10      272.51      637.20    199.31 o 
  15   9  10      324.83      367.52    198.76 o 
  16   9  10      721.97      548.07    205.51 o 
  17   9  10     3972.33     4125.49    353.70 o 
  18   9  10      867.51     1673.14    347.15 o 
 -20  10  10     1348.06     1385.18    562.73 o 
 -19  10  10     7468.54     7146.67    714.23 o 
 -18  10  10     3562.55     3991.05    610.35 o 
 -17  10  10     1868.61     3129.64    593.03 o 
 -16  10  10      340.75     -238.08    406.90 o 
 -15  10  10     8673.32     9449.53    770.51 o 
 -14  10  10      568.49      350.62    467.50 o 
 -13  10  10       28.95      -31.60    257.42 o 
 -12  10  10     1631.88     2362.88    404.17 o 
 -11  10  10      145.51      296.97    183.95 o 
 -10  10  10       46.42     -148.14    204.65 o 
  -9  10  10     1950.75     1869.18    212.11 o 
  -8  10  10      156.14      113.72    172.41 o 
  -7  10  10    10770.75     9841.46    338.81 o 
  -6  10  10     1299.43     1561.38    208.53 o 
  -5  10  10        4.00      154.37    178.28 o 
  -4  10  10      722.19     1039.95    198.29 o 
  -3  10  10     8457.12     8308.91    376.75 o 
  -2  10  10     4246.20     4441.72    350.51 o 
  -1  10  10      105.64      121.92    171.16 o 
   0  10  10      136.33      501.74    189.20 o 
   1  10  10     9446.79     9334.75    347.46 o 
   2  10  10     1677.97     1639.03    243.85 o 
   3  10  10      140.23      109.32    174.68 o 
   4  10  10      513.57      267.78    202.43 o 
   5  10  10       99.21       40.31    179.79 o 
   6  10  10       28.21      131.22    199.93 o 
   7  10  10       47.51      -97.39    174.79 o 
   8  10  10     1167.64     1294.71    216.26 o 
   9  10  10     7131.03     7397.27    328.36 o 
  10  10  10      612.69      955.96    247.22 o 
  11  10  10       33.94     -249.55    221.03 o 
  12  10  10      899.87      810.72    286.40 o 
  13  10  10     7558.97     6899.95    387.34 o 
  14  10  10     1676.60     1563.13    236.14 o 
  15  10  10       52.09      -23.80    199.42 o 
 -17  11  10      439.43      528.10    480.48 o 
 -16  11  10       77.30     -707.74    471.83 o 
 -15  11  10      215.28     -662.29    441.53 o 
 -14  11  10     4978.54     5813.43    718.56 o 
 -13  11  10     1075.28      749.24    252.89 o 
 -12  11  10     1707.28     1501.84    433.57 o 
 -11  11  10     2470.98     2608.78    292.94 o 
 -10  11  10     8220.18     8398.35    407.44 o 
  -9  11  10      296.08      607.00    301.21 o 
  -8  11  10     1931.52     2177.80    283.29 o 
  -7  11  10     3319.86     3416.75    314.41 o 
  -6  11  10     4458.27     4762.85    760.41 o 
  -5  11  10      795.56      777.76    268.57 o 
  -4  11  10      514.46      210.55    245.63 o 
  -3  11  10       99.07       74.21    235.70 o 
  -2  11  10      464.99      392.29    246.90 o 
  -1  11  10     1706.76     1646.82    217.03 o 
   0  11  10     1122.78      757.89    199.46 o 
   1  11  10     1729.47     2043.04    228.29 o 
   2  11  10     4559.14     5119.79    278.95 o 
   3  11  10     1668.24     1777.56    232.13 o 
   4  11  10     4893.32     5053.74    291.31 o 
   5  11  10     1181.88     1252.07    219.04 o 
   6  11  10     4276.74     4741.20    287.84 o 
   7  11  10      906.68      751.30    203.78 o 
   8  11  10     3602.94     4065.24    281.78 o 
   9  11  10      108.92      196.61    208.60 o 
  10  11  10      895.07      936.94    257.24 o 
  11  11  10     2479.71     2639.35    309.36 o 
  12  11  10       93.97     -303.30    226.98 o 
  13  11  10       11.81      129.91    247.25 o 
 -14  12  10     2678.19     2315.85    610.35 o 
 -13  12  10     1028.69     1969.55    601.69 o 
 -12  12  10     1966.52     2689.46    371.99 o 
 -11  12  10      211.42      234.75    404.73 o 
 -10  12  10      458.24     1156.36    273.06 o 
  -9  12  10      621.94      669.28    261.70 o 
  -8  12  10      422.80      506.13    255.32 o 
  -7  12  10     3014.44     2923.04    323.24 o 
  -6  12  10     2543.57     2391.51    305.48 o 
  -5  12  10       47.73      218.83    250.88 o 
  -4  12  10     2338.68     2403.35    307.36 o 
  -3  12  10     4563.07     4774.17    373.41 o 
  -2  12  10     8621.48     8037.08    652.27 o 
  -1  12  10     1417.41     2115.12    304.30 o 
   0  12  10     1621.78     2038.88    341.81 o 
   1  12  10     1097.13     1627.76    299.40 o 
   2  12  10      363.44     -121.80    248.57 o 
   3  12  10     2573.55     2986.92    323.92 o 
   4  12  10       37.81     -204.26    250.10 o 
   5  12  10       83.47      184.72    296.57 o 
   6  12  10     1827.56     1646.66    354.45 o 
   7  12  10      639.28      894.33    290.76 o 
   8  12  10      127.05        1.61    287.34 o 
   9  12  10      495.58      571.74    349.13 o 
  -8  13  10     1090.35     1179.30    430.70 o 
  -7  13  10     6220.50     7756.33    536.81 o 
  -6  13  10        6.48      104.52    276.82 o 
  -5  13  10      798.50      967.79    289.32 o 
  -4  13  10     1082.54     1244.09    302.08 o 
  -3  13  10        3.34     -135.27    263.13 o 
  -2  13  10      186.56       81.18    265.53 o 
  -1  13  10      131.61     -187.14    271.81 o 
   0  13  10     1102.76     1385.04    313.44 o 
   1  13  10     6722.16     6841.69    428.19 o 
   2  13  10      791.81     1278.34    316.80 o 
   3  13  10      454.64      659.63    287.08 o 
 -29   0  11     2172.65     1914.96    306.24 o 
 -27   0  11     1620.99     1590.35    293.37 o 
 -25   0  11     1736.14     1906.82    284.89 o 
 -23   0  11        7.10     -178.13    190.46 o 
 -21   0  11    11486.95    11868.11    450.16 o 
 -19   0  11       55.10       48.01    166.63 o 
 -17   0  11    31093.75    30551.91    917.68 o 
 -15   0  11     2677.74     3017.10    294.35 o 
 -13   0  11    10284.21    10712.21    356.74 o 
 -11   0  11     3686.21     3822.23    367.94 o 
  -9   0  11    24460.56    27439.37    543.62 o 
  -7   0  11    47087.23    50743.26    851.03 o 
  -5   0  11   182800.84   191419.08   4168.53 o 
  -3   0  11    70400.34    70977.55   1675.20 o 
  -1   0  11   177433.39   182095.09   3960.75 o 
   1   0  11    30352.50    30976.12    870.07 o 
   3   0  11       25.66       16.91    111.12 o 
   5   0  11    26414.10    27175.78    556.34 o 
   7   0  11    10733.88    10728.33    347.58 o 
   9   0  11    37692.73    37934.02    615.65 o 
  11   0  11    18285.42    17864.90    470.63 o 
  13   0  11    15137.30    15254.17    448.42 o 
  15   0  11     3612.39     3705.36    402.57 o 
  17   0  11     3345.44     4060.31    441.53 o 
  19   0  11       87.67     -357.12    238.08 o 
  21   0  11      314.65      207.78    337.64 o 
  23   0  11      290.82       47.62    359.28 o 
 -29   1  11     3232.08     3435.90    366.13 o 
 -28   1  11     1626.61     1494.54    214.70 o 
 -27   1  11      118.25      111.69    169.36 o 
 -26   1  11     6980.34     7207.69    331.64 o 
 -25   1  11     4792.33     5118.54    250.24 o 
 -24   1  11     2705.39     3106.89    287.71 o 
 -23   1  11       89.99       53.13    144.77 o 
 -22   1  11      638.48      419.88    144.17 o 
 -21   1  11     1705.14     2195.36    202.16 o 
 -20   1  11      835.81      719.46    167.55 o 
 -19   1  11      388.53      557.41    168.11 o 
 -18   1  11      964.34      860.68    160.42 o 
 -17   1  11     6385.20     5971.94    253.69 o 
 -16   1  11     3733.24     4077.08    211.07 o 
 -15   1  11     7737.54     8055.23    259.40 o 
 -14   1  11     8689.76     8224.29    226.76 o 
 -13   1  11    13383.06    13475.23    325.38 o 
 -12   1  11      102.71       86.82    172.49 o 
 -11   1  11    14288.35    14610.95    276.79 o 
 -10   1  11     5462.50     5804.68    194.94 o 
  -9   1  11    31494.97    32667.82    440.21 o 
  -8   1  11      177.74      170.56     86.97 o 
  -7   1  11      370.03      446.04    126.83 o 
  -6   1  11     6619.51     6519.12    348.04 o 
  -5   1  11      402.05      363.73    147.97 o 
  -4   1  11     2662.64     2801.91    146.52 o 
  -3   1  11        0.17      -27.18     90.65 o 
  -2   1  11     1620.24     1461.92    117.75 o 
  -1   1  11    23605.13    24638.99    381.07 o 
   0   1  11      869.99      901.95    146.55 o 
   1   1  11    12878.99    13171.21    264.80 o 
   2   1  11    26828.67    26456.89    423.50 o 
   3   1  11    26610.82    27769.85    389.11 o 
   4   1  11       15.54       70.85     76.56 o 
   5   1  11    16859.43    16995.57    238.87 o 
   6   1  11    44966.14    44675.14    469.34 o 
   7   1  11     8878.19     8572.38    181.49 o 
   8   1  11      568.31      475.98     91.12 o 
   9   1  11     9252.58     9375.72    202.33 o 
  10   1  11     6563.59     6232.55    174.00 o 
  11   1  11     1568.16     1468.95    124.98 o 
  12   1  11        9.37       -5.80    101.77 o 
  13   1  11      538.08      603.72    103.67 o 
  14   1  11     4785.01     4731.51    211.96 o 
  15   1  11     3356.00     3320.51    227.43 o 
  16   1  11      244.63       -6.17    167.01 o 
  17   1  11     7636.75     7553.01    379.55 o 
  18   1  11     7278.70     6750.90    519.44 o 
  19   1  11     6120.51     5737.90    383.09 o 
  20   1  11       74.31      422.06    231.08 o 
  21   1  11     4462.75     4188.94    354.43 o 
  22   1  11     3377.99     3189.46    332.58 o 
  23   1  11      858.99      790.38    280.05 o 
  24   1  11      124.93      361.50    263.02 o 
 -29   2  11      629.43      750.02    223.68 o 
 -28   2  11      959.60     1165.27    260.54 o 
 -27   2  11      983.66     1039.56    195.68 o 
 -26   2  11      551.82      406.46    166.75 o 
 -25   2  11       20.39       10.69    147.59 o 
 -24   2  11      243.79      303.18    155.81 o 
 -23   2  11       82.05      -63.10    160.00 o 
 -22   2  11     1854.30     1870.84    199.31 o 
 -21   2  11      475.06      793.59    164.56 o 
 -20   2  11     9525.82     8967.27    456.67 o 
 -19   2  11     1665.20     1774.90    182.88 o 
 -18   2  11    37269.72    36278.02    626.65 o 
 -17   2  11     5649.32     5692.74    200.14 o 
 -16   2  11     5940.26     5654.21    201.83 o 
 -15   2  11      119.89      -66.57     99.83 o 
 -14   2  11    19079.03    19053.98    345.40 o 
 -13   2  11      190.67      168.75     90.72 o 
 -12   2  11       12.17      -13.71     81.85 o 
 -11   2  11      160.56       25.71     71.17 o 
 -10   2  11     8749.79     8654.16    178.99 o 
  -9   2  11      518.83      669.40     68.95 o 
  -8   2  11       53.53      -49.89     58.32 o 
  -7   2  11     1086.07     1106.11     65.94 o 
  -6   2  11    67052.82    67793.70    682.00 o 
  -5   2  11      275.01      341.50     77.44 o 
  -4   2  11     1455.18     1776.31    117.17 o 
  -3   2  11      713.53      480.28    121.83 o 
  -2   2  11    60602.46    60009.47    725.90 o 
  -1   2  11    10455.33    11149.97    232.82 o 
   0   2  11     5030.81     5470.11    129.24 o 
   1   2  11      101.81      176.73     68.75 o 
   2   2  11    32629.37    32585.85    389.37 o 
   3   2  11     5292.64     5238.72    132.44 o 
   4   2  11     1239.68     1699.93    115.00 o 
   5   2  11     1216.36     1318.01    100.21 o 
   6   2  11     6656.13     6825.00    149.47 o 
   7   2  11      351.13      153.32     72.91 o 
   8   2  11      292.51      402.56     95.08 o 
   9   2  11     5748.42     5859.16    171.40 o 
  10   2  11    38387.86    37389.05    534.94 o 
  11   2  11      698.88      763.14    111.44 o 
  12   2  11     3091.52     2823.15    143.44 o 
  13   2  11     3681.00     3829.46    168.51 o 
  14   2  11    19311.43    19004.28    394.04 o 
  15   2  11      667.16     1044.50    177.86 o 
  16   2  11       89.10       65.04    155.18 o 
  17   2  11      360.47      131.42    168.01 o 
  18   2  11      648.89      979.69    281.27 o 
  19   2  11      271.36      121.11    181.18 o 
  20   2  11        5.26       50.55    180.06 o 
  21   2  11       66.26      -32.32    190.54 o 
  22   2  11     1165.03     1369.34    241.57 o 
  23   2  11      142.67       30.31    212.78 o 
  24   2  11     1190.09     1191.16    300.84 o 
 -29   3  11     5873.81     5930.98    355.43 o 
 -28   3  11      778.85      854.33    284.01 o 
 -27   3  11      220.88      279.38    201.91 o 
 -26   3  11     1197.08     1360.22    220.10 o 
 -25   3  11     5115.98     5275.27    351.64 o 
 -24   3  11     2123.04     1832.77    257.00 o 
 -23   3  11      710.73      885.66    188.21 o 
 -22   3  11     3887.79     4042.46    254.95 o 
 -21   3  11     2657.43     2540.62    214.43 o 
 -20   3  11      787.19      913.30    172.07 o 
 -19   3  11     6355.74     6077.89    263.44 o 
 -18   3  11     1873.14     1826.36    180.57 o 
 -17   3  11      855.10      546.57    147.65 o 
 -16   3  11     4547.03     4583.13    195.89 o 
 -15   3  11      556.47      503.55    112.55 o 
 -14   3  11     7809.72     7214.86    176.77 o 
 -13   3  11    19640.65    19845.96    277.65 o 
 -12   3  11     7040.68     7037.44    186.41 o 
 -11   3  11     9424.17     8601.45    188.48 o 
 -10   3  11    22743.71    22198.94    306.15 o 
  -9   3  11    17540.57    17321.24    261.02 o 
  -8   3  11        3.56       23.10     69.72 o 
  -7   3  11      282.91      326.21     75.28 o 
  -6   3  11    17961.49    18585.75    340.50 o 
  -5   3  11     1566.19     1670.14    119.90 o 
  -4   3  11     4990.86     5157.21    180.17 o 
  -3   3  11      398.37      258.02     97.34 o 
  -2   3  11       59.20      -24.87     97.78 o 
  -1   3  11     3597.22     3910.18    184.94 o 
   0   3  11     6871.11     7061.22    124.86 o 
   1   3  11    16314.96    16352.69    208.59 o 
   2   3  11    41688.17    42043.69    428.67 o 
   3   3  11    23744.99    23952.50    286.26 o 
   4   3  11        9.93      -98.58     65.72 o 
   5   3  11    14792.63    14314.81    249.70 o 
   6   3  11    15610.28    15292.05    235.08 o 
   7   3  11    22420.29    22359.04    301.63 o 
   8   3  11     5106.19     4648.16    139.68 o 
   9   3  11     7371.15     6900.98    187.09 o 
  10   3  11      260.00        8.75     99.52 o 
  11   3  11     6565.82     6633.72    222.62 o 
  12   3  11      487.41      487.35    112.75 o 
  13   3  11     1627.01     1718.93    137.92 o 
  14   3  11     1325.25     1533.35    130.68 o 
  15   3  11      413.62      511.52    129.14 o 
  16   3  11       65.53       41.71    157.41 o 
  17   3  11     5246.52     5423.43    289.46 o 
  18   3  11     6515.32     6900.40    325.11 o 
  19   3  11     5863.40     5815.88    311.04 o 
  20   3  11      492.39      350.60    196.20 o 
  21   3  11     4744.08     4925.80    426.42 o 
  22   3  11      598.20      813.42    224.24 o 
  23   3  11     2423.44     2705.23    286.45 o 
  24   3  11       96.51       67.10    214.61 o 
 -28   4  11      326.07      249.14    212.50 o 
 -27   4  11      527.11      379.35    234.20 o 
 -26   4  11       37.36     -286.79    341.97 o 
 -25   4  11      916.89     1455.74    257.54 o 
 -24   4  11      179.87      268.38    208.14 o 
 -23   4  11       69.07     -131.01    194.11 o 
 -22   4  11      411.73      232.69    199.07 o 
 -21   4  11    13412.66    11909.14    452.31 o 
 -20   4  11        3.55       50.23    367.94 o 
 -19   4  11     2638.54     2970.88    210.59 o 
 -18   4  11     2861.27     3288.28    218.18 o 
 -17   4  11     4637.81     4401.83    319.30 o 
 -16   4  11     1704.60     2097.51    133.08 o 
 -15   4  11     6733.39     6414.36    195.25 o 
 -14   4  11     4378.82     4466.20    163.85 o 
 -13   4  11    13815.14    13558.57    256.41 o 
 -12   4  11     3923.91     3916.31    148.46 o 
 -11   4  11     2287.08     2618.67    143.66 o 
 -10   4  11      102.94       76.23     86.74 o 
  -9   4  11    15713.14    14985.14    247.89 o 
  -8   4  11       37.17       56.65     84.43 o 
  -7   4  11     6070.40     5830.73    166.71 o 
  -6   4  11        8.62      -34.21    105.59 o 
  -5   4  11    31158.46    29954.07    407.92 o 
  -4   4  11     5518.24     5492.72    214.30 o 
  -3   4  11    16008.43    16265.27    286.73 o 
  -2   4  11       16.03       80.32     87.95 o 
  -1   4  11    38706.92    39763.88    716.49 o 
   0   4  11      512.94      430.83     88.38 o 
   1   4  11     7691.66     6989.12    149.45 o 
   2   4  11     2949.43     2996.73    129.56 o 
   3   4  11      177.84       37.94     83.88 o 
   4   4  11      205.27      165.01     78.31 o 
   5   4  11     2108.53     2098.54    104.53 o 
   6   4  11      280.94      303.01     86.79 o 
   7   4  11     8634.87     8107.89    182.92 o 
   8   4  11      209.10      328.82    109.03 o 
   9   4  11     8057.93     7915.36    245.85 o 
  10   4  11       24.61      -21.89    104.00 o 
  11   4  11    11850.36    11184.33    305.86 o 
  12   4  11        2.57       70.34    110.16 o 
  13   4  11     7230.05     6602.36    206.05 o 
  14   4  11      159.08       87.56    146.80 o 
  15   4  11     7507.39     7293.72    222.01 o 
  16   4  11     1052.95      894.05    170.33 o 
  17   4  11     5110.63     4977.92    310.52 o 
  18   4  11        0.92       52.98    152.07 o 
  19   4  11       87.11     -125.38    221.18 o 
  20   4  11     1798.99     1711.55    213.83 o 
  21   4  11      727.89      166.14    186.72 o 
  22   4  11        2.70     -219.79    177.21 o 
  23   4  11      955.54      925.67    223.60 o 
 -27   5  11      245.95      664.97    259.44 o 
 -26   5  11     2784.41     2890.94    316.25 o 
 -25   5  11     5742.30     5350.32    660.13 o 
 -24   5  11     5137.05     4887.71    347.93 o 
 -23   5  11        2.93       23.77    198.67 o 
 -22   5  11     7358.58     7095.78    599.52 o 
 -21   5  11     3072.89     3140.95    282.66 o 
 -20   5  11      425.69      375.12    170.23 o 
 -19   5  11     1358.97     1293.55    249.80 o 
 -18   5  11       78.87      -50.00    136.89 o 
 -17   5  11      213.61      323.21    143.70 o 
 -16   5  11     1384.79     1308.67    124.13 o 
 -15   5  11     4040.23     4294.19    171.48 o 
 -14   5  11    17103.26    16639.07    296.64 o 
 -13   5  11    18482.11    18239.72    308.68 o 
 -12   5  11     3946.74     4066.18    160.69 o 
 -11   5  11     1274.60     1022.41    113.92 o 
 -10   5  11    16793.49    16530.95    281.55 o 
  -9   5  11     4052.77     3898.54    166.33 o 
  -8   5  11     5978.84     6100.02    265.54 o 
  -7   5  11     8402.29     8110.00    316.15 o 
  -6   5  11     7350.99     7555.04    207.01 o 
  -5   5  11     3553.13     3400.80    228.18 o 
  -4   5  11      212.80      212.35    141.50 o 
  -3   5  11     8230.40     8336.10    394.62 o 
  -2   5  11     7071.45     6678.69    258.47 o 
  -1   5  11     6883.48     6610.43    272.13 o 
   0   5  11       41.35      -73.66    138.52 o 
   1   5  11     4924.52     4898.94    250.72 o 
   2   5  11    22128.95    21337.62    357.55 o 
   3   5  11    11116.11    10710.03    197.38 o 
   4   5  11     3080.95     3212.35    141.93 o 
   5   5  11    12960.15    12564.37    323.17 o 
   6   5  11    25820.03    24990.20    358.90 o 
   7   5  11     1391.34     1367.57    116.54 o 
   8   5  11      246.06       64.05    104.44 o 
   9   5  11        4.96      -86.95    102.20 o 
  10   5  11     4296.34     4419.66    182.97 o 
  11   5  11       55.28       61.90    104.54 o 
  12   5  11      110.49      135.39    113.52 o 
  13   5  11      928.95     1008.62    130.92 o 
  14   5  11     2808.33     2717.43    176.98 o 
  15   5  11     1655.73     1758.83    152.92 o 
  16   5  11      594.25      468.90    151.73 o 
  17   5  11     1598.14     1614.44    200.11 o 
  18   5  11     8826.51     9542.34    345.36 o 
  19   5  11      591.34      458.36    221.18 o 
  20   5  11      331.59      549.98    194.91 o 
  21   5  11      566.12      395.50    199.32 o 
  22   5  11     2218.39     2396.12    246.34 o 
 -26   6  11      171.39      223.89    238.97 o 
 -25   6  11      575.77      530.59    357.12 o 
 -24   6  11     1464.79     1483.02    268.70 o 
 -23   6  11     3314.19     3659.23    452.35 o 
 -22   6  11     4697.53     5531.54    406.90 o 
 -21   6  11     1621.60     1659.93    248.77 o 
 -20   6  11     3403.68     3674.75    259.28 o 
 -19   6  11      819.16      358.45    385.86 o 
 -18   6  11    11211.06    11268.66    347.38 o 
 -17   6  11      528.47      548.10    156.50 o 
 -16   6  11       13.43       64.61    131.03 o 
 -15   6  11        1.89      -26.11    104.74 o 
 -14   6  11     2246.45     2112.48    144.88 o 
 -13   6  11     2151.06     2314.55    149.66 o 
 -12   6  11     1524.15     1587.98    151.45 o 
 -11   6  11      348.46      238.62    122.26 o 
 -10   6  11     2153.90     2174.10    151.40 o 
  -9   6  11      157.00      168.15    113.07 o 
  -8   6  11        9.28      -79.28    145.97 o 
  -7   6  11     3434.52     3440.48    167.59 o 
  -6   6  11    13202.58    12922.58    565.58 o 
  -5   6  11      825.94      763.59    173.12 o 
  -4   6  11      374.95      564.88    177.02 o 
  -3   6  11      347.24      231.82    163.47 o 
  -2   6  11    34991.43    33139.87    613.08 o 
  -1   6  11     6060.02     6155.18    280.08 o 
   0   6  11      457.70      529.41    203.75 o 
   1   6  11     1421.86     1366.64    283.35 o 
   2   6  11    11259.83    11170.61    360.59 o 
   3   6  11     2015.54     2150.84    207.71 o 
   4   6  11     1059.06      901.96    134.97 o 
   5   6  11      389.50      409.60    128.94 o 
   6   6  11     6331.85     6325.17    271.78 o 
   7   6  11     2671.43     2537.56    174.22 o 
   8   6  11       68.69      126.46    139.80 o 
   9   6  11       45.87      -82.27    132.66 o 
  10   6  11    24904.39    23845.21    504.38 o 
  11   6  11     1002.85     1077.49    142.66 o 
  12   6  11      411.55      464.72    143.97 o 
  13   6  11     1237.96     1642.96    148.45 o 
  14   6  11    18077.03    18538.13    340.55 o 
  15   6  11     3111.26     3092.04    180.81 o 
  16   6  11      359.84      239.52    135.25 o 
  17   6  11      358.07      291.35    168.61 o 
  18   6  11      436.51      408.88    179.14 o 
  19   6  11     1054.65      855.23    215.55 o 
  20   6  11        4.54      -76.21    179.10 o 
  21   6  11      180.48       28.85    189.55 o 
 -25   7  11     6880.24     7402.06    683.93 o 
 -24   7  11      266.72      298.68    372.27 o 
 -23   7  11        4.19     -103.89    346.30 o 
 -22   7  11     2518.26     2380.78    437.20 o 
 -21   7  11     3316.96     3367.72    489.14 o 
 -20   7  11       20.75      -69.35    159.19 o 
 -19   7  11       84.77     -152.33    269.16 o 
 -18   7  11      119.86     -225.91    150.61 o 
 -17   7  11      713.49      677.33    163.60 o 
 -16   7  11     6625.99     6556.25    261.38 o 
 -15   7  11       73.06       46.27    116.20 o 
 -14   7  11     7122.86     7244.45    211.90 o 
 -13   7  11     6062.28     5956.36    423.61 o 
 -12   7  11      202.55      307.49    128.42 o 
 -11   7  11     2391.75     2542.93    160.03 o 
 -10   7  11     7701.26     7789.83    263.80 o 
  -9   7  11    18047.17    18403.43    360.65 o 
  -8   7  11      211.33      169.81    120.42 o 
  -7   7  11    10355.46    10374.42    341.65 o 
  -6   7  11     4166.44     4168.47    249.35 o 
  -5   7  11     8149.55     7647.28    321.31 o 
  -4   7  11     1853.85     1929.40    209.99 o 
  -3   7  11      146.06      200.55    191.48 o 
  -2   7  11      384.59      178.30    168.65 o 
  -1   7  11     8654.99     8177.30    446.79 o 
   0   7  11      675.88      400.53    179.92 o 
   1   7  11     9202.12     8993.69    338.92 o 
   2   7  11    12215.62    12158.79    397.79 o 
   3   7  11    13668.11    13187.64    404.51 o 
   4   7  11     1261.96     1510.75    212.18 o 
   5   7  11    14391.34    13544.06    321.56 o 
   6   7  11     4860.72     5072.70    252.42 o 
   7   7  11     8887.70     8906.99    283.19 o 
   8   7  11      731.98      459.42    201.18 o 
   9   7  11      309.36      153.74    159.30 o 
  10   7  11     2019.51     1799.97    185.87 o 
  11   7  11      873.45      825.28    154.57 o 
  12   7  11       35.96     -159.55    133.82 o 
  13   7  11     3376.24     3505.09    236.89 o 
  14   7  11     1709.90     1763.68    176.52 o 
  15   7  11     2281.24     2505.20    175.80 o 
  16   7  11        3.65      -12.07    137.40 o 
  17   7  11     1951.74     2174.61    217.44 o 
  18   7  11     2879.40     3217.93    337.88 o 
  19   7  11     3467.36     3573.02    263.31 o 
  20   7  11      485.52      700.68    208.82 o 
 -24   8  11      109.85     -315.99    354.95 o 
 -23   8  11      589.86      489.14    406.90 o 
 -22   8  11     2384.67     2359.14    454.51 o 
 -21   8  11     5714.59     5034.27    562.73 o 
 -20   8  11        1.89     -167.05    372.27 o 
 -19   8  11      570.87      442.48    261.56 o 
 -18   8  11     2251.36     2513.32    305.45 o 
 -17   8  11     8811.83     8989.69    383.72 o 
 -16   8  11      482.70      159.41    200.00 o 
 -15   8  11     2660.24     3211.89    258.18 o 
 -14   8  11      208.30      225.65    150.71 o 
 -13   8  11     1759.44     1823.83    221.18 o 
 -12   8  11        4.02      114.78    163.31 o 
 -11   8  11      162.59      -46.00    166.82 o 
 -10   8  11       33.00     -105.13    153.05 o 
  -9   8  11      804.15      731.24    178.66 o 
  -8   8  11     2698.33     2723.86    208.51 o 
  -7   8  11     3375.19     3575.75    236.80 o 
  -6   8  11       23.87     -102.11    157.95 o 
  -5   8  11    18403.74    17584.50    394.79 o 
  -4   8  11      155.37      177.45    159.85 o 
  -3   8  11     4849.01     4919.77    243.34 o 
  -2   8  11       99.86      111.12    177.96 o 
  -1   8  11     7909.04     7919.70    336.80 o 
   0   8  11     2219.38     1903.50    220.17 o 
   1   8  11     5103.80     5045.70    280.01 o 
   2   8  11     2194.83     2329.91    328.28 o 
   3   8  11        5.71      -57.11    160.07 o 
   4   8  11    11311.34    10950.56    339.63 o 
   5   8  11        0.28       30.21    162.24 o 
   6   8  11       14.18     -244.87    163.24 o 
   7   8  11      367.58      281.19    132.30 o 
   8   8  11      137.73      111.60    138.37 o 
   9   8  11     6961.28     6590.43    246.20 o 
  10   8  11      977.58     1384.40    187.66 o 
  11   8  11     7650.02     7596.55    261.31 o 
  12   8  11     1109.52     1193.10    190.23 o 
  13   8  11     8583.91     8505.81    285.10 o 
  14   8  11      423.98      592.63    162.14 o 
  15   8  11     3231.26     3415.59    218.61 o 
  16   8  11      699.34      666.80    156.07 o 
  17   8  11     3018.59     3191.56    252.45 o 
  18   8  11      239.47     -261.69    249.41 o 
  19   8  11        5.34      -76.41    271.95 o 
 -22   9  11     4558.47     4592.74    588.70 o 
 -21   9  11      222.32     -441.53    337.64 o 
 -20   9  11     2233.66     2213.64    340.68 o 
 -19   9  11     1493.63     2025.62    727.22 o 
 -18   9  11      346.84      145.47    306.24 o 
 -17   9  11      173.15     -234.53    268.26 o 
 -16   9  11        2.18     -120.77    266.96 o 
 -15   9  11       12.07      330.86    288.00 o 
 -14   9  11    13840.85    13402.47    395.49 o 
 -13   9  11      175.46      195.54    175.60 o 
 -12   9  11     3189.78     3519.67    239.77 o 
 -11   9  11     1094.57     1671.70    203.68 o 
 -10   9  11    17451.61    16612.68    405.26 o 
  -9   9  11     7612.11     7788.82    314.90 o 
  -8   9  11     2551.06     2769.75    222.21 o 
  -7   9  11     1206.51      995.46    188.72 o 
  -6   9  11     1505.27     1822.91    205.56 o 
  -5   9  11      429.33      252.42    170.57 o 
  -4   9  11     2254.83     2218.08    291.04 o 
  -3   9  11      111.04       38.10    164.21 o 
  -2   9  11       29.98     -185.41    155.40 o 
  -1   9  11     1143.49     1251.50    194.72 o 
   0   9  11      587.59      567.63    179.88 o 
   1   9  11      635.74      673.08    180.04 o 
   2   9  11    16656.32    15527.87    399.75 o 
   3   9  11     1814.55     1961.14    217.34 o 
   4   9  11       11.73      341.91    175.09 o 
   5   9  11       71.51      229.23    188.63 o 
   6   9  11    14017.67    13145.39    399.62 o 
   7   9  11        1.42       60.01    240.72 o 
   8   9  11        2.43     -108.67    174.79 o 
   9   9  11      434.97      389.29    191.67 o 
  10   9  11     1528.86     1452.62    210.12 o 
  11   9  11       68.67       41.68    218.70 o 
  12   9  11      351.52      259.34    222.99 o 
  13   9  11        6.71       55.18    183.26 o 
  14   9  11     1339.88     1692.84    296.87 o 
  15   9  11      614.22      704.61    213.17 o 
  16   9  11      887.58      825.98    218.96 o 
  17   9  11      166.42      454.81    306.24 o 
 -20  10  11     1081.22      454.51    484.81 o 
 -19  10  11     2655.27     2696.77    584.37 o 
 -18  10  11     6735.11     7765.67    757.52 o 
 -17  10  11      656.98     1636.25    541.09 o 
 -16  10  11     1212.63     1571.32    541.09 o 
 -15  10  11        5.28       82.25    411.23 o 
 -14  10  11     7430.87     7833.58    467.77 o 
 -13  10  11     1796.92     1611.78    311.54 o 
 -12  10  11        0.15     -259.17    172.78 o 
 -11  10  11     1506.31     1307.44    209.51 o 
 -10  10  11     1021.04     1006.24    205.23 o 
  -9  10  11       41.32      -35.46    175.95 o 
  -8  10  11     2872.71     2893.15    236.94 o 
  -7  10  11     1308.06     1668.43    211.59 o 
  -6  10  11     9676.39     9138.34    327.23 o 
  -5  10  11     2942.22     3101.43    268.04 o 
  -4  10  11      267.81      -29.30    201.52 o 
  -3  10  11      363.05      243.83    179.72 o 
  -2  10  11    18134.87    17787.22    439.71 o 
  -1  10  11      577.77      660.80    192.62 o 
   0  10  11      105.75      143.18    179.27 o 
   1  10  11      390.64      460.65    187.59 o 
   2  10  11     2970.64     2880.32    242.97 o 
   3  10  11      260.11      126.97    187.24 o 
   4  10  11     1085.53     1234.16    209.12 o 
   5  10  11       14.67      110.39    180.10 o 
   6  10  11     4590.38     5453.18    402.02 o 
   7  10  11       26.62      108.52    187.54 o 
   8  10  11      668.33      812.94    257.17 o 
   9  10  11      286.99      306.51    192.09 o 
  10  10  11     7941.34     8370.50    719.02 o 
  11  10  11      121.02      324.29    234.44 o 
  12  10  11       75.01      113.71    232.90 o 
  13  10  11       41.19      -72.32    235.38 o 
  14  10  11     4937.60     4853.98    303.20 o 
  15  10  11     1506.33     1712.99    239.57 o 
 -17  11  11      723.18     1168.75    558.40 o 
 -16  11  11     1565.30     2999.78    623.33 o 
 -15  11  11     2949.96     2921.87    580.04 o 
 -14  11  11      925.47     1263.98    510.79 o 
 -13  11  11     3555.47     4560.03    337.36 o 
 -12  11  11      213.87      268.68    293.91 o 
 -11  11  11     1392.67     1989.38    286.71 o 
 -10  11  11      586.41      595.80    304.41 o 
  -9  11  11     8942.27     8906.97    416.75 o 
  -8  11  11      961.88      975.28    371.07 o 
  -7  11  11      388.57      264.37    243.23 o 
  -6  11  11      955.90      837.64    256.89 o 
  -5  11  11     1566.70     1897.98    528.98 o 
  -4  11  11      835.09      830.63    273.32 o 
  -3  11  11      646.67      628.41    190.05 o 
  -2  11  11     1253.77     1174.79    217.70 o 
  -1  11  11     1048.92      634.63    207.56 o 
   0  11  11       15.57      278.13    211.18 o 
   1  11  11     2829.22     2601.90    239.99 o 
   2  11  11      370.09      299.51    257.41 o 
   3  11  11     2535.52     2491.12    366.13 o 
   4  11  11      307.05       21.18    188.96 o 
   5  11  11     1859.26     1393.81    231.03 o 
   6  11  11     2003.50     2751.27    256.55 o 
   7  11  11     3781.62     4228.58    302.56 o 
   8  11  11        1.94      343.25    213.85 o 
   9  11  11      907.71     1157.39    230.60 o 
  10  11  11      124.35      -30.25    228.61 o 
  11  11  11      599.23      732.16    257.29 o 
  12  11  11     1724.77     2179.12    302.78 o 
 -13  12  11      725.29     1272.64    593.03 o 
 -12  12  11     1382.37     1710.33    479.65 o 
 -11  12  11      401.59      699.67    277.73 o 
 -10  12  11      403.71      764.25    267.97 o 
  -9  12  11      342.05      454.29    328.48 o 
  -8  12  11     1617.54     2024.01    334.22 o 
  -7  12  11        1.23       33.52    244.58 o 
  -6  12  11     4342.90     4684.28    354.29 o 
  -5  12  11     5801.04     6639.77    687.57 o 
  -4  12  11      205.71      218.00    251.70 o 
  -3  12  11     5121.83     4741.11    368.13 o 
  -2  12  11     3695.91     3671.24    333.31 o 
  -1  12  11     1646.00     2203.31    306.35 o 
   0  12  11     1067.31      724.32    370.70 o 
   1  12  11     4326.60     4593.07    360.27 o 
   2  12  11      174.91      -57.41    252.75 o 
   3  12  11       34.75       37.94    247.03 o 
   4  12  11     1003.11     1200.82    303.41 o 
   5  12  11      345.28      230.87    268.75 o 
   6  12  11       12.44      175.27    256.60 o 
   7  12  11     1723.44     1455.14    424.60 o 
   8  12  11      238.20      703.38    303.54 o 
  -6  13  11     2809.94     3353.57    350.90 o 
  -5  13  11      127.30      204.85    272.66 o 
  -4  13  11      735.16     1206.07    298.35 o 
  -3  13  11      959.43      867.34    306.12 o 
  -2  13  11      239.51      209.82    275.16 o 
  -1  13  11     1172.79     1076.55    552.28 o 
   0  13  11      486.91      575.13    282.09 o 
   1  13  11       52.51     -120.13    302.26 o 
 -28   0  12      154.45     -202.01    243.37 o 
 -26   0  12     1138.53     1336.47    257.54 o 
 -24   0  12     3799.90     3919.61    325.97 o 
 -22   0  12     2502.25     2502.05    271.79 o 
 -20   0  12    17194.79    17009.76    516.60 o 
 -18   0  12     1231.65     1346.22    255.39 o 
 -16   0  12     5240.23     5839.41    406.90 o 
 -14   0  12      845.45      770.51    182.88 o 
 -12   0  12     2499.52     2817.98    341.97 o 
 -10   0  12    17924.92    19640.97    454.44 o 
  -8   0  12    66746.80    70809.02   1146.95 o 
  -6   0  12    19477.89    19712.86    662.29 o 
  -4   0  12   102891.16   107741.13   2450.04 o 
  -2   0  12    55926.24    56723.17   1398.17 o 
   0   0  12     4104.81     4216.15    337.64 o 
   2   0  12      542.89      298.38    153.67 o 
   4   0  12    29342.06    29112.36    578.09 o 
   6   0  12      410.89      223.96    137.24 o 
   8   0  12     3349.36     3398.02    354.95 o 
  10   0  12    37747.52    36776.99    618.73 o 
  12   0  12    32449.24    31686.48    982.61 o 
  14   0  12    19966.85    18007.36    753.19 o 
  16   0  12     3752.49     3333.09    411.23 o 
  18   0  12      860.70     1216.36    341.97 o 
  20   0  12        2.14     -238.08    307.34 o 
  22   0  12     4729.36     4592.74    523.77 o 
  24   0  12      421.89      151.50    359.28 o 
 -29   1  12      127.96      -95.68    178.15 o 
 -28   1  12     2936.47     2492.81    229.96 o 
 -27   1  12     2168.68     2375.87    224.40 o 
 -26   1  12       11.38       95.77    156.78 o 
 -25   1  12    10528.27    10358.11    353.63 o 
 -24   1  12     6730.14     7169.71    332.39 o 
 -23   1  12     3317.20     3400.66    330.52 o 
 -22   1  12        4.02       73.42    140.76 o 
 -21   1  12    11266.53    11064.12    349.25 o 
 -20   1  12      578.44      698.36    159.67 o 
 -19   1  12     1038.75     1625.65    179.07 o 
 -18   1  12     1124.32      996.51    151.31 o 
 -17   1  12     4606.03     4357.10    220.95 o 
 -16   1  12     4108.01     3741.28    195.74 o 
 -15   1  12     3150.33     2823.03    159.26 o 
 -14   1  12     4768.36     5356.55    251.45 o 
 -13   1  12    50639.09    51214.07    651.38 o 
 -12   1  12     9102.60     9156.04    246.17 o 
 -11   1  12     9060.10     9976.58    229.88 o 
 -10   1  12    12838.25    13507.30    255.69 o 
  -9   1  12    12544.41    12235.32    278.87 o 
  -8   1  12    24144.62    24824.57    572.49 o 
  -7   1  12      112.30       82.48     67.85 o 
  -6   1  12    10927.91    10967.52    211.11 o 
  -5   1  12     3858.30     4131.16    190.69 o 
  -4   1  12      853.19     1101.08    127.47 o 
  -3   1  12        5.70      -31.42    110.45 o 
  -2   1  12     3012.23     3133.05    157.43 o 
  -1   1  12    13494.34    13452.50    259.60 o 
   0   1  12    14321.54    14031.19    387.45 o 
   1   1  12     2623.16     2722.94    119.90 o 
   2   1  12    11925.74    11360.30    224.94 o 
   3   1  12    14383.24    14156.47    257.64 o 
   4   1  12     7846.05     7693.91    174.32 o 
   5   1  12     4102.22     4364.03    134.48 o 
   6   1  12     4384.54     4426.53    139.70 o 
   7   1  12    13832.80    13181.99    224.81 o 
   8   1  12     4480.83     4213.78    144.00 o 
   9   1  12       27.87       82.10     90.05 o 
  10   1  12      981.03     1060.40    113.54 o 
  11   1  12      160.45      299.02    110.18 o 
  12   1  12      448.27      448.88    116.08 o 
  13   1  12     3275.67     3294.51    179.78 o 
  14   1  12     2157.57     2317.37    201.21 o 
  15   1  12     4171.56     4078.77    285.88 o 
  16   1  12     1079.16     1343.09    242.41 o 
  17   1  12      723.84      481.23    212.32 o 
  18   1  12     2430.22     2743.14    567.06 o 
  19   1  12     6544.61     6521.98    393.10 o 
  20   1  12      960.89     1025.53    296.52 o 
  21   1  12     1316.20      998.31    269.35 o 
  22   1  12     1259.11      766.75    264.11 o 
  23   1  12     2485.86     2005.25    325.71 o 
  24   1  12      204.36     -106.91    279.20 o 
 -29   2  12     1177.58     1089.96    207.38 o 
 -28   2  12      665.66      644.81    216.80 o 
 -27   2  12        5.00     -198.93    158.24 o 
 -26   2  12       45.65     -287.60    243.04 o 
 -25   2  12      785.93     1096.91    181.80 o 
 -24   2  12      128.25      -63.19    161.94 o 
 -23   2  12     2225.10     1925.25    207.56 o 
 -22   2  12     2449.59     2473.44    254.66 o 
 -21   2  12     9341.50     9268.04    332.10 o 
 -20   2  12      171.45       78.98    179.82 o 
 -19   2  12     2018.71     2142.03    188.09 o 
 -18   2  12      122.28      100.24    140.60 o 
 -17   2  12    11549.24    12266.61    279.80 o 
 -16   2  12      824.49      528.12    121.63 o 
 -15   2  12      209.12      296.03     91.32 o 
 -14   2  12     3615.02     4111.38    153.31 o 
 -13   2  12     4770.70     4953.90    168.00 o 
 -12   2  12       34.47       53.70     84.97 o 
 -11   2  12      558.86      658.33    105.66 o 
 -10   2  12      182.13      293.70     73.36 o 
  -9   2  12     5448.62     5862.84    136.00 o 
  -8   2  12      242.03      158.76     61.08 o 
  -7   2  12      250.70      302.55     63.99 o 
  -6   2  12     3919.79     3945.17    149.95 o 
  -5   2  12    80577.38    80063.64   1328.77 o 
  -4   2  12     1150.84     1375.55    135.02 o 
  -3   2  12     2078.88     2190.00    131.65 o 
  -2   2  12     2344.11     2397.91    169.32 o 
  -1   2  12    87350.48    86912.75   1007.22 o 
   0   2  12     1023.56     1160.47     86.18 o 
   1   2  12     3419.46     3897.95    124.50 o 
   2   2  12     6995.33     6513.97    159.14 o 
   3   2  12     1984.38     1971.89    127.53 o 
   4   2  12       83.83       56.86     80.95 o 
   5   2  12        7.14      -41.22     70.85 o 
   6   2  12     1092.70     1054.01     88.64 o 
   7   2  12    22160.91    22237.67    375.88 o 
   8   2  12     1553.55     1651.36    111.43 o 
   9   2  12      243.12      254.36     87.61 o 
  10   2  12      491.72      464.89     95.92 o 
  11   2  12    24948.24    24111.99    340.69 o 
  12   2  12      443.41      396.08    107.77 o 
  13   2  12      158.84        2.77    106.70 o 
  14   2  12      566.60      654.22    119.94 o 
  15   2  12     3969.62     3836.91    250.37 o 
  16   2  12     1390.90      919.45    183.05 o 
  17   2  12     1175.06     1645.21    215.35 o 
  18   2  12       99.56      -20.06    200.35 o 
  19   2  12      172.75     -198.25    180.82 o 
  20   2  12       17.44      -57.51    172.67 o 
  21   2  12       79.29     -282.54    224.58 o 
  22   2  12      236.66       49.99    261.89 o 
  23   2  12     2591.21     2737.65    346.30 o 
  24   2  12      425.42     -155.75    252.39 o 
 -29   3  12     1309.03     1242.42    268.35 o 
 -28   3  12     8250.57     7830.95    601.03 o 
 -27   3  12     1328.45     1184.09    226.36 o 
 -26   3  12        8.02      306.26    227.28 o 
 -25   3  12     1970.89     2004.40    264.11 o 
 -24   3  12     3631.23     3248.83    252.21 o 
 -23   3  12      756.34      579.43    180.45 o 
 -22   3  12     1070.37     1122.71    223.81 o 
 -21   3  12      447.05      336.54    175.23 o 
 -20   3  12     1104.74     1141.83    171.48 o 
 -19   3  12        7.79      123.28    140.00 o 
 -18   3  12      433.91      534.26    147.10 o 
 -17   3  12     2421.00     2477.62    205.52 o 
 -16   3  12     5981.60     6024.19    192.50 o 
 -15   3  12      448.79      521.16    111.73 o 
 -14   3  12     9255.36     8963.44    193.65 o 
 -13   3  12    13901.63    14126.82    232.26 o 
 -12   3  12    38806.98    38692.30    471.83 o 
 -11   3  12     1500.39     1820.06    128.38 o 
 -10   3  12    10734.75    10548.92    283.52 o 
  -9   3  12    12976.61    12889.69    222.69 o 
  -8   3  12    21295.91    20840.38    363.63 o 
  -7   3  12       78.13      169.56     76.69 o 
  -6   3  12     2542.22     2590.40    142.27 o 
  -5   3  12     3472.57     3845.66    156.35 o 
  -4   3  12      589.08      407.59    103.60 o 
  -3   3  12     4002.42     4054.46    160.56 o 
  -2   3  12    12118.56    11693.24    245.62 o 
  -1   3  12      116.21       93.42     97.04 o 
   0   3  12    18002.57    18231.86    267.14 o 
   1   3  12     5114.15     5445.96    144.61 o 
   2   3  12    31496.40    30921.58    339.97 o 
   3   3  12    35902.27    37098.63    399.02 o 
   4   3  12    36238.11    36401.52    398.13 o 
   5   3  12     1632.34     1474.98    100.18 o 
   6   3  12     7635.00     7019.78    171.05 o 
   7   3  12     8392.60     8222.30    186.38 o 
   8   3  12     9428.57     9302.48    188.89 o 
   9   3  12      419.03      346.49     93.67 o 
  10   3  12      853.82     1056.97    105.73 o 
  11   3  12     2241.86     2027.95    133.09 o 
  12   3  12        0.96     -149.97     99.98 o 
  13   3  12      744.57      553.95    118.23 o 
  14   3  12     1123.75     1123.75    130.71 o 
  15   3  12     4014.65     4191.99    208.05 o 
  16   3  12     2240.63     2270.53    197.17 o 
  17   3  12       43.61     -212.79    141.86 o 
  18   3  12     3366.12     3631.01    239.50 o 
  19   3  12     4373.83     4404.60    301.20 o 
  20   3  12     2733.87     2897.65    325.06 o 
  21   3  12     1388.65     1837.50    248.48 o 
  22   3  12     2991.54     3079.78    293.54 o 
  23   3  12     1720.83     1896.33    267.54 o 
 -28   4  12     2049.71     2297.18    316.70 o 
 -27   4  12       78.72     -330.26    221.19 o 
 -26   4  12       43.33     -380.47    255.39 o 
 -25   4  12      862.96      718.82    230.71 o 
 -24   4  12     5198.69     5115.78    345.70 o 
 -23   4  12      164.12      165.82    199.69 o 
 -22   4  12       66.82       17.66    187.21 o 
 -21   4  12      410.23      547.16    203.37 o 
 -20   4  12    11012.70    11251.63    418.13 o 
 -19   4  12      928.71      815.71    167.66 o 
 -18   4  12     5468.18     5030.30    332.54 o 
 -17   4  12      614.47      711.70    166.65 o 
 -16   4  12    24872.33    23460.96    357.32 o 
 -15   4  12     1491.53     1889.51    159.08 o 
 -14   4  12     8097.06     7997.60    208.14 o 
 -13   4  12      223.63      276.88    103.94 o 
 -12   4  12       71.77      177.74     98.72 o 
 -11   4  12     1720.66     1822.03    120.95 o 
 -10   4  12      329.48      269.46    104.43 o 
  -9   4  12     4284.29     5029.40    169.32 o 
  -8   4  12    25463.21    26071.21    383.63 o 
  -7   4  12     2216.59     2178.57    111.21 o 
  -6   4  12    32307.40    33164.64    444.89 o 
  -5   4  12      731.65      841.61    117.50 o 
  -4   4  12    49413.16    48443.11    632.02 o 
  -3   4  12     3118.39     3147.77    143.29 o 
  -2   4  12    33279.26    31942.14    455.85 o 
  -1   4  12      760.96      838.47    137.70 o 
   0   4  12    19853.10    19946.54    302.14 o 
   1   4  12     2457.85     2478.45     89.43 o 
   2   4  12     1956.94     2100.30    122.28 o 
   3   4  12        0.27      -38.21     66.49 o 
   4   4  12     1241.69     1206.58     90.97 o 
   5   4  12      448.47      430.80     84.19 o 
   6   4  12     7782.18     7698.99    179.20 o 
   7   4  12       22.23       47.88     90.66 o 
   8   4  12    11287.62    10978.00    221.64 o 
   9   4  12     1496.62     1378.57    110.05 o 
  10   4  12     8711.15     8326.72    225.09 o 
  11   4  12       36.39      178.48    109.55 o 
  12   4  12     7994.13     7353.31    217.66 o 
  13   4  12      317.55      421.61    117.77 o 
  14   4  12     7077.42     7361.17    221.78 o 
  15   4  12      169.54      389.49    165.19 o 
  16   4  12     1734.52     2059.73    223.05 o 
  17   4  12        0.14     -152.55    146.69 o 
  18   4  12     1732.22     1847.81    206.65 o 
  19   4  12        0.28      -25.60    165.93 o 
  20   4  12       42.19     -244.99    163.32 o 
  21   4  12      681.58      254.89    186.96 o 
  22   4  12      659.55      607.56    203.04 o 
  23   4  12       33.21      201.66    197.41 o 
 -27   5  12      763.25      354.82    245.25 o 
 -26   5  12     1429.60     1659.69    284.61 o 
 -25   5  12     6120.10     5473.17    370.30 o 
 -24   5  12     1488.51     1273.15    346.30 o 
 -23   5  12     2438.20     2143.53    370.10 o 
 -22   5  12      105.21      232.46    193.32 o 
 -21   5  12     2219.87     2245.34    254.74 o 
 -20   5  12      858.93      644.26    162.15 o 
 -19   5  12        0.70     -107.92    260.10 o 
 -18   5  12      449.59      473.40    149.16 o 
 -17   5  12     1454.81     1243.19    177.00 o 
 -16   5  12       10.33       92.45    128.41 o 
 -15   5  12       15.10     -146.87    135.89 o 
 -14   5  12        7.74      -12.96    110.64 o 
 -13   5  12     6196.83     6697.23    197.88 o 
 -12   5  12    13322.57    13807.07    294.68 o 
 -11   5  12     2628.26     2514.66    138.78 o 
 -10   5  12      401.60      376.67    112.46 o 
  -9   5  12    20674.89    20100.82    369.25 o 
  -8   5  12     2763.30     2854.50    147.40 o 
  -7   5  12     3785.77     3675.27    152.70 o 
  -6   5  12     3524.14     3157.14    141.20 o 
  -5   5  12     3733.36     3690.55    141.92 o 
  -4   5  12      105.39     -199.24    132.83 o 
  -3   5  12     2785.51     2929.29    206.66 o 
  -2   5  12     2452.81     2249.16    191.18 o 
  -1   5  12     5163.73     5170.26    243.08 o 
   0   5  12      941.38      743.23    161.07 o 
   1   5  12      175.85      151.26    156.99 o 
   2   5  12        5.28     -166.74    111.16 o 
   3   5  12    46343.51    45231.97    525.11 o 
   4   5  12     2738.65     2695.90    129.52 o 
   5   5  12        3.91      -73.80     86.16 o 
   6   5  12     5165.39     5074.50    195.35 o 
   7   5  12     9372.64     9109.53    240.87 o 
   8   5  12     3488.90     3592.62    164.84 o 
   9   5  12      732.69      663.13    124.47 o 
  10   5  12     7085.52     7244.13    209.47 o 
  11   5  12     1415.29     1274.06    131.46 o 
  12   5  12       88.85       98.36    109.13 o 
  13   5  12      410.28      504.32    125.87 o 
  14   5  12        5.00       43.25    118.76 o 
  15   5  12     5643.01     6252.18    215.57 o 
  16   5  12     1160.78     1216.90    268.66 o 
  17   5  12      145.89      168.92    200.56 o 
  18   5  12     5188.75     6248.52    326.14 o 
  19   5  12     4562.64     4462.10    269.81 o 
  20   5  12      992.35     1137.68    205.34 o 
  21   5  12      258.69      399.16    196.17 o 
  22   5  12      882.39      957.88    218.36 o 
 -26   6  12      956.46      904.70    419.88 o 
 -25   6  12       54.51      199.12    337.64 o 
 -24   6  12      388.04      238.08    328.98 o 
 -23   6  12     1882.67     2028.75    269.35 o 
 -22   6  12      525.75      957.37    229.85 o 
 -21   6  12    11887.08    11851.96    701.25 o 
 -20   6  12      680.50      463.07    266.27 o 
 -19   6  12     6504.44     6666.88    270.82 o 
 -18   6  12      759.19     1023.00    169.76 o 
 -17   6  12    31819.10    30855.19    524.55 o 
 -16   6  12     2822.76     3166.55    200.21 o 
 -15   6  12      711.96      830.96    122.00 o 
 -14   6  12       20.94       55.93    110.22 o 
 -13   6  12      227.34      258.00     90.05 o 
 -12   6  12      383.47      332.30    144.95 o 
 -11   6  12       61.57       31.74    112.70 o 
 -10   6  12      104.15      226.72    114.22 o 
  -9   6  12     7997.08     7917.59    229.71 o 
  -8   6  12     2818.55     2922.58    158.01 o 
  -7   6  12     1589.27     1763.77    130.18 o 
  -6   6  12     2125.76     2352.67    148.08 o 
  -5   6  12    52552.76    51156.50    828.14 o 
  -4   6  12     2863.31     2346.58    205.87 o 
  -3   6  12     1626.17     1644.61    191.74 o 
  -2   6  12     1786.62     1782.29    205.70 o 
  -1   6  12    19275.21    18202.37    683.54 o 
   0   6  12      822.85      704.43    180.18 o 
   1   6  12      188.94      -93.70    169.00 o 
   2   6  12     1230.76      947.19    213.05 o 
   3   6  12     2134.01     2047.20    156.82 o 
   4   6  12      178.93      -50.87    120.96 o 
   5   6  12      132.20      193.43    131.46 o 
   6   6  12     4652.65     4600.06    210.79 o 
   7   6  12    10736.27    10649.47    299.19 o 
   8   6  12     1742.22     1761.47    169.87 o 
   9   6  12     2050.58     2045.82    181.21 o 
  10   6  12       78.88      211.83    143.46 o 
  11   6  12    27160.18    25740.40    406.18 o 
  12   6  12     1706.75     2012.98    161.99 o 
  13   6  12     1316.13     1462.07    149.79 o 
  14   6  12      646.48      826.49    139.49 o 
  15   6  12     7732.28     7709.57    244.67 o 
  16   6  12     1688.30     1640.90    162.34 o 
  17   6  12      399.60      241.77    169.19 o 
  18   6  12      138.36     -102.24    163.93 o 
  19   6  12      183.66      105.99    189.31 o 
  20   6  12      208.66     -108.28    180.90 o 
  21   6  12      200.86       -2.90    271.78 o 
 -25   7  12      805.48     1428.47    458.84 o 
 -24   7  12     4204.64     4588.41    575.72 o 
 -23   7  12      468.70      220.76    341.97 o 
 -22   7  12      456.67       38.96    337.64 o 
 -21   7  12      464.40      532.43    341.97 o 
 -20   7  12     1785.95     2127.06    443.69 o 
 -19   7  12      333.00      470.49    208.67 o 
 -18   7  12     3343.82     2904.29    264.92 o 
 -17   7  12      284.59      354.69    198.19 o 
 -16   7  12     4351.66     4356.13    341.12 o 
 -15   7  12      965.03     1085.28    156.88 o 
 -14   7  12     6400.06     6316.13    429.86 o 
 -13   7  12     2118.91     2385.11    384.87 o 
 -12   7  12    11808.50    11434.28    362.39 o 
 -11   7  12      765.20      760.03    187.25 o 
 -10   7  12      134.94       11.81    162.25 o 
  -9   7  12    11094.99    10525.27    361.32 o 
  -8   7  12    18196.69    17601.26    437.16 o 
  -7   7  12      104.01      182.66    167.44 o 
  -6   7  12      108.90      299.16    174.94 o 
  -5   7  12     3873.23     3836.73    250.90 o 
  -4   7  12      240.83      172.35    168.29 o 
  -3   7  12     1623.87     1762.20    202.10 o 
  -2   7  12      387.96      254.66    175.03 o 
  -1   7  12    10005.04     9400.87    353.16 o 
   0   7  12     2995.87     2953.87    340.16 o 
   1   7  12      246.76       95.20    182.41 o 
   2   7  12     4249.03     4203.60    274.82 o 
   3   7  12     3154.90     3268.86    368.49 o 
   4   7  12     9573.76     9681.08    369.87 o 
   5   7  12      699.38      799.50    149.60 o 
   6   7  12    12600.88    12795.05    321.93 o 
   7   7  12     9662.81     9000.05    370.50 o 
   8   7  12    17538.85    16547.27    373.37 o 
   9   7  12      154.08      -15.13    146.22 o 
  10   7  12     5900.10     5929.18    254.60 o 
  11   7  12       21.17       74.29    154.40 o 
  12   7  12      105.30      -42.24    128.34 o 
  13   7  12     1316.64     1552.38    154.05 o 
  14   7  12     3406.77     3495.50    191.91 o 
  15   7  12     1802.48     1891.78    170.30 o 
  16   7  12     1905.25     1642.48    171.81 o 
  17   7  12      532.30     1093.23    244.29 o 
  18   7  12    11186.82    11633.18    389.42 o 
  19   7  12      309.00      649.79    206.13 o 
  20   7  12     3314.13     3607.28    389.87 o 
 -24   8  12     1023.33      956.64    432.87 o 
 -23   8  12      323.70      121.20    376.60 o 
 -22   8  12       48.97     -151.50    315.99 o 
 -21   8  12     3375.06     4566.77    519.44 o 
 -20   8  12     5017.41     4520.01    590.87 o 
 -19   8  12     1042.69      922.50    252.12 o 
 -18   8  12      987.58     1013.93    235.46 o 
 -17   8  12     5319.99     5563.89    500.30 o 
 -16   8  12     9560.28     9237.83    490.40 o 
 -15   8  12     1539.26     1588.28    300.42 o 
 -14   8  12     7210.38     6707.00    343.27 o 
 -13   8  12      424.81      564.50    182.33 o 
 -12   8  12     2292.33     2276.53    212.29 o 
 -11   8  12      115.10       19.97    164.77 o 
 -10   8  12       37.69      171.05    164.05 o 
  -9   8  12     2352.17     2557.92    262.32 o 
  -8   8  12     6454.89     6566.16    274.24 o 
  -7   8  12       20.36     -105.32    201.81 o 
  -6   8  12     5032.17     5780.38    293.56 o 
  -5   8  12     1442.45     1839.99    218.40 o 
  -4   8  12    16804.44    16245.78    443.40 o 
  -3   8  12        3.82      232.38    177.85 o 
  -2   8  12    13988.76    13884.33    427.38 o 
  -1   8  12     1101.36     1261.52    207.19 o 
   0   8  12     5473.65     5116.25    286.57 o 
   1   8  12       11.37      -33.58    173.63 o 
   2   8  12      326.09      499.31    316.95 o 
   3   8  12       53.94      137.23    189.24 o 
   4   8  12      211.03      -49.45    174.97 o 
   5   8  12     1364.67     1139.17    211.03 o 
   6   8  12     1129.71      750.65    211.03 o 
   7   8  12      844.99      772.52    184.77 o 
   8   8  12     2903.17     2794.39    256.79 o 
   9   8  12     1475.77     1550.57    213.40 o 
  10   8  12     7857.57     7990.79    372.64 o 
  11   8  12      284.03      901.48    219.71 o 
  12   8  12     6033.87     6459.21    349.93 o 
  13   8  12       50.99      107.25    174.13 o 
  14   8  12     4916.59     5767.48    299.03 o 
  15   8  12      635.98      608.91    194.14 o 
  16   8  12        7.63      136.72    196.26 o 
  17   8  12     1383.86     1571.94    319.32 o 
  18   8  12     1330.81     1342.56    328.49 o 
 -22   9  12     1473.68     1878.65    441.53 o 
 -21   9  12      446.59       90.55    301.97 o 
 -20   9  12      488.43      168.82    463.17 o 
 -19   9  12       15.36     -383.19    383.09 o 
 -18   9  12     2603.21     2130.86    359.28 o 
 -17   9  12     1181.14      865.03    331.14 o 
 -16   9  12     1338.69      981.99    309.77 o 
 -15   9  12      647.19      343.21    280.75 o 
 -14   9  12      175.56       50.84    243.04 o 
 -13   9  12     9757.72    10066.09    345.63 o 
 -12   9  12     3225.48     2824.65    232.61 o 
 -11   9  12       43.18      -32.49    172.45 o 
 -10   9  12     4258.27     4293.24    257.15 o 
  -9   9  12     9216.18     9641.92    331.58 o 
  -8   9  12      524.65      106.99    178.22 o 
  -7   9  12      624.09      468.75    178.09 o 
  -6   9  12     3462.56     3512.76    237.34 o 
  -5   9  12     6096.72     6109.51    286.16 o 
  -4   9  12      145.41      222.66    182.02 o 
  -3   9  12      284.77      102.05    162.18 o 
  -2   9  12       65.44       63.88    169.64 o 
  -1   9  12     7802.27     7092.93    318.02 o 
   0   9  12     2187.19     2004.14    214.38 o 
   1   9  12       47.36      211.99    172.05 o 
   2   9  12      530.81      428.97    181.51 o 
   3   9  12    19625.39    19353.13    453.69 o 
   4   9  12     2488.93     2642.45    221.97 o 
   5   9  12      930.81     1176.13    206.54 o 
   6   9  12       81.58      166.97    188.15 o 
   7   9  12    14595.84    14146.23    406.02 o 
   8   9  12      303.11      392.90    186.70 o 
   9   9  12      112.17       32.24    184.35 o 
  10   9  12       15.99      160.72    224.93 o 
  11   9  12       12.93      212.10    219.96 o 
  12   9  12      157.55      249.82    228.02 o 
  13   9  12       25.38       99.63    256.77 o 
  14   9  12        6.12       15.08    198.04 o 
  15   9  12     1866.36     2235.62    329.27 o 
  16   9  12      711.53      787.77    223.05 o 
 -20  10  12     2494.54     2250.92    584.37 o 
 -19  10  12      495.52      424.21    519.44 o 
 -18  10  12      395.03      965.30    523.77 o 
 -17  10  12     5384.28     5700.89    679.60 o 
 -16  10  12      687.59      874.40    515.11 o 
 -15  10  12      497.90      424.21    502.13 o 
 -14  10  12      510.40      619.84    222.43 o 
 -13  10  12     1400.97      967.75    234.30 o 
 -12  10  12     1716.24     1599.02    219.14 o 
 -11  10  12      167.32      452.83    196.25 o 
 -10  10  12      578.96      772.48    203.06 o 
  -9  10  12     2228.94     2721.49    271.78 o 
  -8  10  12       14.44     -255.46    170.31 o 
  -7  10  12      250.66      136.11    186.28 o 
  -6  10  12     4155.59     4571.40    270.06 o 
  -5  10  12     9855.86     9546.05    343.96 o 
  -4  10  12     1374.57     1342.77    204.08 o 
  -3  10  12     1857.71     2274.72    231.08 o 
  -2  10  12     1195.98     1515.68    204.77 o 
  -1  10  12    15339.75    14331.96    399.52 o 
   0  10  12     2650.61     2788.62    235.33 o 
   1  10  12        3.51      -66.94    178.18 o 
   2  10  12     3218.35     3444.86    254.08 o 
   3  10  12      615.50      500.16    193.98 o 
   4  10  12       36.07      229.96    180.88 o 
   5  10  12      194.72      493.88    192.65 o 
   6  10  12     1844.25     1498.69    222.70 o 
   7  10  12     7194.12     7532.57    332.66 o 
   8  10  12      368.03      390.32    200.02 o 
   9  10  12      501.42      640.77    217.34 o 
  10  10  12      476.74      806.18    247.37 o 
  11  10  12    10582.62    10528.08    447.76 o 
  12  10  12     1062.18     1569.69    334.01 o 
  13  10  12       72.71      660.42    238.05 o 
  14  10  12       22.76      188.79    209.59 o 
 -17  11  12       52.74        0.00    519.44 o 
 -16  11  12     1388.00      761.85    502.13 o 
 -15  11  12      311.13      649.30    528.10 o 
 -14  11  12      528.36     1034.56    554.07 o 
 -13  11  12     1335.02     1596.90    275.79 o 
 -12  11  12     8009.64     9138.65    424.78 o 
 -11  11  12      662.71     1060.58    539.74 o 
 -10  11  12     3110.91     3175.61    337.33 o 
  -9  11  12      528.83      448.62    241.02 o 
  -8  11  12     7436.52     7755.67    404.10 o 
  -7  11  12     1841.04     2080.09    287.94 o 
  -6  11  12       54.56     -199.73    231.58 o 
  -5  11  12     1398.27     1599.17    221.11 o 
  -4  11  12      183.25      308.89    186.26 o 
  -3  11  12     2611.01     2763.44    342.39 o 
  -2  11  12     1098.33      911.37    213.75 o 
  -1  11  12      212.27      338.15    198.44 o 
   0  11  12     2268.79     2448.13    464.85 o 
   1  11  12     1034.94     1210.96    253.04 o 
   2  11  12     8720.35     8173.77    353.20 o 
   3  11  12     1807.74     2169.98    294.28 o 
   4  11  12     4153.85     4545.20    293.48 o 
   5  11  12      153.00      208.29    203.82 o 
   6  11  12     1892.44     1941.82    244.31 o 
   7  11  12       64.20      -31.68    208.68 o 
   8  11  12     1523.38     1691.02    243.37 o 
   9  11  12     1227.63     1264.11    238.55 o 
  10  11  12      122.25        3.56    234.23 o 
  11  11  12       32.21      109.79    362.85 o 
 -13  12  12       45.94     -740.21    528.10 o 
 -12  12  12      928.72     1429.32    287.13 o 
 -11  12  12     2300.46     2185.44    517.41 o 
 -10  12  12       44.80      -43.88    250.68 o 
  -9  12  12       14.28      429.77    314.54 o 
  -8  12  12     1424.07     2152.61    306.77 o 
  -7  12  12      508.02      275.94    253.37 o 
  -6  12  12       12.03      241.28    263.72 o 
  -5  12  12     1028.69     1330.65    285.02 o 
  -4  12  12     3166.81     2896.21    321.72 o 
  -3  12  12      270.44      142.11    264.33 o 
  -2  12  12     1580.24     1702.57    297.33 o 
  -1  12  12     2004.89     2687.96    376.52 o 
   0  12  12      452.19       36.88    259.87 o 
   1  12  12     1088.28     1446.85    306.56 o 
   2  12  12     1191.32     1757.12    307.53 o 
   3  12  12      660.58      695.72    278.73 o 
   4  12  12      133.50       -5.08    268.51 o 
   5  12  12      801.75      508.70    314.74 o 
   6  12  12        1.00      -54.93    410.86 o 
   7  12  12     1147.88     1607.32    318.89 o 
  -4  13  12        4.03      283.45    280.54 o 
  -3  13  12       87.99      585.64    296.45 o 
  -2  13  12       72.53       25.94    268.56 o 
 -29   0  13        1.88     -152.13    250.18 o 
 -27   0  13      117.61      181.46    250.18 o 
 -25   0  13      179.49       84.86    212.32 o 
 -23   0  13     7756.30     8298.20    410.99 o 
 -21   0  13     3772.57     3967.79    296.15 o 
 -19   0  13    23442.38    21960.46    573.41 o 
 -17   0  13     9991.06     9583.72    506.46 o 
 -15   0  13     6709.53     6175.05    305.78 o 
 -13   0  13     1813.31     1696.85    333.31 o 
 -11   0  13     6724.02     7826.67    301.08 o 
  -9   0  13    22576.66    23455.63    496.02 o 
  -7   0  13    49297.62    48469.73    827.11 o 
  -5   0  13   122597.78   126086.13   2852.61 o 
  -3   0  13    63772.33    68471.23   1662.22 o 
  -1   0  13     8931.97     8176.90    419.88 o 
   1   0  13    11787.70    11691.80    489.14 o 
   3   0  13      123.89      135.67    116.07 o 
   5   0  13      932.81      915.29    150.77 o 
   7   0  13    10962.76    10998.47    366.58 o 
   9   0  13     4543.07     4873.90    279.81 o 
  11   0  13    14686.47    14298.49    420.55 o 
  13   0  13    13797.56    14102.52    384.20 o 
  15   0  13     7705.84     8263.47    558.40 o 
  17   0  13     1614.49     1618.93    359.28 o 
  19   0  13        9.70      251.06    294.35 o 
  21   0  13      101.08      450.18    350.62 o 
  23   0  13     2923.61     2649.16    497.80 o 
 -29   1  13       22.14      291.49    182.08 o 
 -28   1  13      505.14      452.46    185.51 o 
 -27   1  13     5821.34     5539.51    279.62 o 
 -26   1  13      632.88      638.19    170.20 o 
 -25   1  13        7.43      172.74    152.09 o 
 -24   1  13     4425.18     4750.26    241.32 o 
 -23   1  13     5457.00     5278.31    237.94 o 
 -22   1  13     1223.23     1125.59    161.37 o 
 -21   1  13        2.04      157.76    148.16 o 
 -20   1  13      384.03      269.71    149.95 o 
 -19   1  13      263.34      125.02    135.08 o 
 -18   1  13     2832.81     2964.94    201.05 o 
 -17   1  13     3643.39     4037.01    209.29 o 
 -16   1  13     1789.24     1766.89    149.53 o 
 -15   1  13     7132.89     6850.48    569.75 o 
 -14   1  13       48.22        2.16    102.62 o 
 -13   1  13    14903.47    15450.88    312.32 o 
 -12   1  13    15416.35    15713.56    415.99 o 
 -11   1  13    16826.82    16658.77    299.53 o 
 -10   1  13     7016.82     7502.18    362.33 o 
  -9   1  13     2850.32     2591.25    144.97 o 
  -8   1  13    34932.74    35604.48    463.31 o 
  -7   1  13    18717.27    19589.88    347.06 o 
  -6   1  13       93.06      236.43    139.39 o 
  -5   1  13     1017.34     1643.28    146.35 o 
  -4   1  13     4726.68     5043.31    204.03 o 
  -3   1  13    11046.19    11526.40    286.22 o 
  -2   1  13     4497.17     4485.94    191.56 o 
  -1   1  13      235.66      138.72     71.85 o 
   0   1  13     9228.09     9354.06    227.42 o 
   1   1  13     3361.93     3227.37    168.60 o 
   2   1  13     2614.01     2839.10    128.78 o 
   3   1  13      294.04      202.77     89.42 o 
   4   1  13     9577.77     9085.35    192.22 o 
   5   1  13    14579.01    13857.45    222.80 o 
   6   1  13      378.17      314.65     85.74 o 
   7   1  13    15268.20    14900.70    245.61 o 
   8   1  13    10834.65    10349.42    230.37 o 
   9   1  13     3661.12     3485.72    142.88 o 
  10   1  13     2107.37     1984.87    125.09 o 
  11   1  13      857.12      865.62    116.46 o 
  12   1  13     1116.01     1225.98    120.00 o 
  13   1  13      121.59      120.16    113.71 o 
  14   1  13      610.47      882.95    151.99 o 
  15   1  13     2850.02     3085.78    392.67 o 
  16   1  13     1753.47     1299.06    261.89 o 
  17   1  13     1220.54      919.44    226.25 o 
  18   1  13     3828.60     3957.54    322.04 o 
  19   1  13     4184.40     4945.17    625.50 o 
  20   1  13     6507.90     6654.75    502.13 o 
  21   1  13      433.24      461.86    258.30 o 
  22   1  13      534.98      542.24    257.54 o 
  23   1  13      681.69      812.89    286.18 o 
 -29   2  13       35.36     -174.68    191.81 o 
 -28   2  13     1157.14     1076.22    197.00 o 
 -27   2  13      382.92      125.40    167.46 o 
 -26   2  13       61.06     -102.96    161.55 o 
 -25   2  13      606.11      807.77    171.61 o 
 -24   2  13     2277.28     2094.65    217.92 o 
 -23   2  13       17.01      124.84    211.36 o 
 -22   2  13     3556.90     3552.36    239.36 o 
 -21   2  13      325.30      379.82    159.80 o 
 -20   2  13    18820.42    18589.85    437.76 o 
 -19   2  13     2871.75     2905.84    197.11 o 
 -18   2  13     4140.11     4174.17    237.01 o 
 -17   2  13     4907.44     4588.25    207.51 o 
 -16   2  13    16801.05    16841.94    296.23 o 
 -15   2  13        5.49     -119.82    114.57 o 
 -14   2  13      441.81      590.26    104.52 o 
 -13   2  13        7.86      -64.86     88.27 o 
 -12   2  13      281.07      156.05     88.08 o 
 -11   2  13       69.79      168.87     76.36 o 
 -10   2  13     1508.62     1612.50     90.08 o 
  -9   2  13     4444.81     4122.76    118.74 o 
  -8   2  13    10569.22    10116.71    177.74 o 
  -7   2  13     1634.85     1540.56     74.19 o 
  -6   2  13       71.94       33.76    112.03 o 
  -5   2  13      184.16       39.24     93.22 o 
  -4   2  13    70517.27    70690.48    980.51 o 
  -3   2  13     3503.72     3529.95    175.47 o 
  -2   2  13       80.81       57.89    103.03 o 
  -1   2  13     3035.83     3260.94    142.27 o 
   0   2  13    14453.71    13905.27    218.67 o 
   1   2  13     1281.34     1370.04     90.18 o 
   2   2  13       35.16       19.24     71.21 o 
   3   2  13     2823.20     2800.74    164.06 o 
   4   2  13       47.57       75.63     82.37 o 
   5   2  13     4794.09     5012.36    161.92 o 
   6   2  13     1612.69     1870.24    113.16 o 
   7   2  13      718.65      549.49    100.09 o 
   8   2  13    22267.91    21738.68    310.77 o 
   9   2  13      269.14      156.86     87.51 o 
  10   2  13       12.36     -104.45     93.34 o 
  11   2  13       95.35       33.65     95.49 o 
  12   2  13    14696.33    14228.15    323.13 o 
  13   2  13       79.89      208.71    105.14 o 
  14   2  13      495.98      498.93    120.67 o 
  15   2  13      155.83       42.67    135.31 o 
  16   2  13     2016.62     2425.97    202.92 o 
  17   2  13      488.56      374.83    202.32 o 
  18   2  13      118.65       -7.78    225.69 o 
  19   2  13      452.23      474.72    204.39 o 
  20   2  13      568.52       54.53    262.82 o 
  21   2  13        0.81     -172.33    203.00 o 
  22   2  13        3.31     -261.31    406.45 o 
  23   2  13      340.89      166.53    230.06 o 
 -29   3  13      414.90      439.29    226.24 o 
 -28   3  13     4092.33     3950.74    328.85 o 
 -27   3  13     4250.53     4174.88    374.99 o 
 -26   3  13     2773.72     2474.47    297.01 o 
 -25   3  13      606.52      192.34    205.01 o 
 -24   3  13     5119.81     5447.42    391.33 o 
 -23   3  13      788.40      862.22    182.07 o 
 -22   3  13      257.75      346.44    162.29 o 
 -21   3  13      855.77      955.97    178.29 o 
 -20   3  13       23.34      -39.09    207.15 o 
 -19   3  13       43.79      106.12    204.58 o 
 -18   3  13     1479.47     1243.59    341.07 o 
 -17   3  13     4013.91     4187.72    173.28 o 
 -16   3  13     9459.97     9461.25    242.28 o 
 -15   3  13    11947.47    11722.41    248.14 o 
 -14   3  13     2747.39     2764.70    126.93 o 
 -13   3  13      494.18      674.92     93.51 o 
 -12   3  13    22928.21    23765.38    381.68 o 
 -11   3  13    36106.02    37059.69    455.07 o 
 -10   3  13     1634.12     1779.41    109.23 o 
  -9   3  13    14133.01    14326.44    238.42 o 
  -8   3  13     3851.96     3804.03    123.84 o 
  -7   3  13     9550.36     9937.82    265.61 o 
  -6   3  13       74.62       24.03    112.46 o 
  -5   3  13     3511.04     3300.78    152.04 o 
  -4   3  13      223.26      258.34     98.35 o 
  -3   3  13      598.32      793.99    109.26 o 
  -2   3  13      696.73      749.09    110.10 o 
  -1   3  13     1655.36     1806.32    127.15 o 
   0   3  13     6278.62     5504.35    130.56 o 
   1   3  13    17558.78    16612.22    249.96 o 
   2   3  13      397.41      336.92     78.43 o 
   3   3  13    23965.05    22956.55    285.95 o 
   4   3  13    23044.38    22335.18    289.91 o 
   5   3  13    25800.49    25166.49    320.21 o 
   6   3  13      137.60       61.41    123.69 o 
   7   3  13    11615.66    10937.73    216.43 o 
   8   3  13      324.08      201.45     91.27 o 
   9   3  13     4070.27     4086.85    144.66 o 
  10   3  13      360.58      145.54     97.17 o 
  11   3  13     1416.08     1325.61    117.20 o 
  12   3  13      394.96      361.09    105.17 o 
  13   3  13       16.82       16.38    111.75 o 
  14   3  13      397.62      359.54    118.70 o 
  15   3  13     7431.55     7772.89    259.61 o 
  16   3  13     1994.36     2160.05    203.13 o 
  17   3  13     3939.86     3875.34    237.34 o 
  18   3  13       76.37     -100.87    160.87 o 
  19   3  13     9141.62     8972.20    332.84 o 
  20   3  13     1966.39     2059.28    273.03 o 
  21   3  13     2541.19     2607.20    249.53 o 
  22   3  13      180.68     -270.38    185.93 o 
  23   3  13       94.45      212.93    226.35 o 
 -28   4  13      986.22      717.12    260.08 o 
 -27   4  13      155.94      256.82    232.38 o 
 -26   4  13      453.09       68.39    367.94 o 
 -25   4  13     1987.82     2448.66    502.13 o 
 -24   4  13      288.75      312.06    216.15 o 
 -23   4  13     8909.00     7595.43    625.50 o 
 -22   4  13      301.93      -18.15    192.63 o 
 -21   4  13     1164.79      837.02    233.75 o 
 -20   4  13     1633.69     1940.77    266.29 o 
 -19   4  13    11764.36    11979.83   1108.15 o 
 -18   4  13     1516.49     1597.05    187.02 o 
 -17   4  13     2520.98     2711.24    166.97 o 
 -16   4  13     5162.64     5031.70    179.80 o 
 -15   4  13    17117.68    16478.93    291.95 o 
 -14   4  13      341.71      324.39    104.69 o 
 -13   4  13      197.43      215.80    101.67 o 
 -12   4  13     1091.84      783.17    117.34 o 
 -11   4  13     4484.78     4638.89    157.35 o 
 -10   4  13      169.09      134.64     96.12 o 
  -9   4  13     1790.69     2110.39    221.80 o 
  -8   4  13     1120.87     1376.20    129.96 o 
  -7   4  13    21862.86    22829.44    341.73 o 
  -6   4  13      420.56      574.05    119.05 o 
  -5   4  13    12788.13    12720.67    276.02 o 
  -4   4  13      454.59      279.24    110.43 o 
  -3   4  13    35688.41    35832.20    532.32 o 
  -2   4  13      205.84       60.19     98.68 o 
  -1   4  13    22481.26    21105.25    356.37 o 
   0   4  13      946.87      867.96     77.96 o 
   1   4  13    16781.04    16647.42    222.62 o 
   2   4  13     1046.05     1235.36     92.60 o 
   3   4  13     3006.05     2904.59    107.13 o 
   4   4  13      711.70      807.46     87.75 o 
   5   4  13     2636.21     2696.65    143.90 o 
   6   4  13     4344.38     4061.83    141.16 o 
   7   4  13     7052.27     7032.45    182.29 o 
   8   4  13      973.67     1096.32    112.77 o 
   9   4  13    11301.78    10292.66    210.13 o 
  10   4  13      265.61      180.81    100.28 o 
  11   4  13    25506.05    25888.38    345.63 o 
  12   4  13       26.41       24.10    102.42 o 
  13   4  13     6706.85     6977.80    224.55 o 
  14   4  13     1189.78     1189.48    136.48 o 
  15   4  13     6935.15     7066.35    222.30 o 
  16   4  13      339.47       -1.90    152.71 o 
  17   4  13       91.26       19.60    162.28 o 
  18   4  13      553.01      496.94    179.82 o 
  19   4  13       38.84      -53.34    172.65 o 
  20   4  13       89.76     -144.97    232.42 o 
  21   4  13      566.89      363.27    192.17 o 
  22   4  13      160.28      241.16    195.77 o 
 -27   5  13     3020.84     3467.28    536.76 o 
 -26   5  13     1906.27     2571.24    454.51 o 
 -25   5  13      710.76      398.86    465.33 o 
 -24   5  13     8869.93     9265.81    451.14 o 
 -23   5  13     1810.47     1736.46    262.53 o 
 -22   5  13      613.32      546.22    202.62 o 
 -21   5  13     4062.00     4038.67    480.48 o 
 -20   5  13      185.24      327.92    187.48 o 
 -19   5  13      480.45      421.78    151.95 o 
 -18   5  13      995.80     1082.14    181.57 o 
 -17   5  13     1382.12     1562.10    187.12 o 
 -16   5  13    11036.38    11090.11    256.59 o 
 -15   5  13     6621.15     6072.79    203.00 o 
 -14   5  13     2855.28     2917.80    151.11 o 
 -13   5  13     4556.28     4168.10    195.39 o 
 -12   5  13    28120.16    27108.71    389.28 o 
 -11   5  13    10033.05     9590.43    261.85 o 
 -10   5  13     2734.46     3063.56    158.34 o 
  -9   5  13     3743.58     3825.66    159.17 o 
  -8   5  13     9562.30     9257.31    242.54 o 
  -7   5  13      833.58      704.97     96.34 o 
  -6   5  13       47.92     -111.84     74.56 o 
  -5   5  13     1438.18     1510.84    149.33 o 
  -4   5  13        0.40     -219.24    146.16 o 
  -3   5  13      178.79      -80.72    150.62 o 
  -2   5  13      733.69      609.08    165.45 o 
  -1   5  13     3008.74     2780.53    148.34 o 
   0   5  13     8430.55     8185.23    208.44 o 
   1   5  13     5122.05     4967.11    168.84 o 
   2   5  13      147.46       45.66     99.35 o 
   3   5  13     2366.12     2134.95    143.57 o 
   4   5  13    26729.01    26632.09    373.40 o 
   5   5  13     1921.48     2166.47    132.67 o 
   6   5  13      463.73      493.00    110.42 o 
   7   5  13      214.78      125.48    110.40 o 
   8   5  13    13512.68    13502.91    283.59 o 
   9   5  13       25.72      -76.80    106.54 o 
  10   5  13     1287.96     1340.38    127.39 o 
  11   5  13       19.75      -23.05    107.89 o 
  12   5  13        3.34       55.96    117.58 o 
  13   5  13      138.26      208.34    120.88 o 
  14   5  13      214.10       62.60    124.39 o 
  15   5  13      392.68      583.13    135.58 o 
  16   5  13     7797.35     8341.36    313.32 o 
  17   5  13      407.38      545.25    176.82 o 
  18   5  13       72.56     -138.22    168.15 o 
  19   5  13     3594.04     4117.71    260.50 o 
  20   5  13     3526.53     3686.07    266.12 o 
  21   5  13     1310.17     1057.06    221.18 o 
 -26   6  13       46.75      480.48    398.24 o 
 -25   6  13       66.75      225.09    372.27 o 
 -24   6  13     1177.19     1367.87    424.21 o 
 -23   6  13     1612.01     1566.99    424.21 o 
 -22   6  13      555.33      532.43    333.31 o 
 -21   6  13      340.23     1250.99    385.25 o 
 -20   6  13    15819.91    16202.45    579.98 o 
 -19   6  13       44.95      397.37    232.42 o 
 -18   6  13     2618.36     2632.29    252.04 o 
 -17   6  13     1430.62     1361.59    232.08 o 
 -16   6  13     3913.79     4249.14    261.01 o 
 -15   6  13     7611.40     7519.52    266.93 o 
 -14   6  13     1642.10     1467.00    223.05 o 
 -13   6  13     1457.56     1429.25    175.28 o 
 -12   6  13     8161.66     7629.30    317.40 o 
 -11   6  13      110.30       71.18    165.88 o 
 -10   6  13      105.20       80.05    167.90 o 
  -9   6  13     3982.46     4301.91    246.69 o 
  -8   6  13    23353.42    22996.09    502.36 o 
  -7   6  13      158.18      246.82    175.06 o 
  -6   6  13     8064.78     8021.07    651.96 o 
  -5   6  13     1933.99     1640.42    287.68 o 
  -4   6  13    63969.25    62851.24    975.25 o 
  -3   6  13     5015.34     5585.91    270.74 o 
  -2   6  13     2903.12     3098.49    219.72 o 
  -1   6  13       39.37     -234.51    156.34 o 
   0   6  13    26099.17    23952.26    520.85 o 
   1   6  13     4279.37     4115.35    258.22 o 
   2   6  13     1094.94     1134.99    407.30 o 
   3   6  13      186.18      136.78    115.32 o 
   4   6  13       72.65     -113.99    115.89 o 
   5   6  13       90.08        3.43    119.18 o 
   6   6  13      152.46      -42.97    126.41 o 
   7   6  13      624.13      613.98    142.83 o 
   8   6  13    17474.36    16878.26    564.61 o 
   9   6  13       28.71      -77.60    118.16 o 
  10   6  13      548.20      635.09    134.17 o 
  11   6  13     1722.42     2098.25    186.96 o 
  12   6  13    19506.59    19144.50    353.94 o 
  13   6  13     2525.19     2523.12    168.39 o 
  14   6  13     3095.79     3304.79    197.43 o 
  15   6  13      233.57      331.86    133.66 o 
  16   6  13     4077.47     4297.12    258.04 o 
  17   6  13      323.33      -11.74    169.24 o 
  18   6  13      864.25      776.82    195.76 o 
  19   6  13      357.33      487.98    194.36 o 
  20   6  13      227.69      274.56    191.04 o 
 -25   7  13      528.52      545.42    389.58 o 
 -24   7  13     2229.52     2103.74    445.86 o 
 -23   7  13     2311.80     2259.58    471.83 o 
 -22   7  13      356.43      307.34    328.98 o 
 -21   7  13     2890.83     2869.92    476.16 o 
 -20   7  13      207.73        0.05    277.04 o 
 -19   7  13        0.64       56.13    209.52 o 
 -18   7  13     1228.19     1173.52    230.41 o 
 -17   7  13      895.86      608.42    218.22 o 
 -16   7  13     1758.30     1910.74    237.73 o 
 -15   7  13     4752.04     4938.15    243.00 o 
 -14   7  13      261.08      412.30    110.28 o 
 -13   7  13    13859.11    13026.61    395.56 o 
 -12   7  13     2708.05     2877.94    232.78 o 
 -11   7  13    17215.20    16936.66    440.49 o 
 -10   7  13     1216.54     1033.48    201.26 o 
  -9   7  13     7969.09     7727.33    331.16 o 
  -8   7  13     8670.04     8823.17    333.36 o 
  -7   7  13     9211.50     8588.20    329.51 o 
  -6   7  13       36.19     -113.87    164.11 o 
  -5   7  13      462.66      321.90    176.50 o 
  -4   7  13       77.14      177.76    177.14 o 
  -3   7  13     1088.50     1304.39    205.32 o 
  -2   7  13     1266.14     1081.30    200.52 o 
  -1   7  13    13629.54    12288.22    571.58 o 
   0   7  13     7913.91     7012.74    322.85 o 
   1   7  13    10634.14    10426.01    382.36 o 
   2   7  13       40.35       99.48    172.71 o 
   3   7  13     6396.92     6389.98    307.64 o 
   4   7  13     1697.43     1508.91    215.53 o 
   5   7  13     7534.81     7467.40    342.25 o 
   6   7  13        5.08       53.61    298.55 o 
   7   7  13     6784.43     7000.31    337.61 o 
   8   7  13     8044.48     7904.81    352.12 o 
   9   7  13      449.55      271.32    209.54 o 
  10   7  13      356.27      422.03    211.70 o 
  11   7  13       89.67      260.37    201.96 o 
  12   7  13      580.83      682.54    182.61 o 
  13   7  13      646.79      608.59    189.11 o 
  14   7  13        0.77     -117.97    171.67 o 
  15   7  13     1882.84     1789.41    217.01 o 
  16   7  13       99.61      460.28    240.94 o 
  17   7  13      300.28     -168.89    258.70 o 
  18   7  13       12.77      496.22    290.15 o 
  19   7  13     3474.68     3694.80    417.70 o 
 -24   8  13       69.61      134.19    389.58 o 
 -23   8  13     3467.42     4307.05    545.42 o 
 -22   8  13      259.69      129.86    363.61 o 
 -21   8  13      968.72     1237.86    320.32 o 
 -20   8  13      192.64       56.50    258.39 o 
 -19   8  13     8595.96     8890.96    403.32 o 
 -18   8  13     1076.72      763.13    239.43 o 
 -17   8  13     2661.94     3176.94    366.58 o 
 -16   8  13     1307.85     1273.86    310.83 o 
 -15   8  13     1460.05     1465.06    189.54 o 
 -14   8  13     3309.44     3573.52    232.19 o 
 -13   8  13      846.31     1026.50    187.74 o 
 -12   8  13      830.08      684.20    183.96 o 
 -11   8  13      107.89      315.89    173.01 o 
 -10   8  13     2073.86     2275.71    212.66 o 
  -9   8  13      349.29      -74.77    163.40 o 
  -8   8  13       36.45       55.92    179.87 o 
  -7   8  13    13906.73    13463.44    410.58 o 
  -6   8  13      459.09      257.66    180.36 o 
  -5   8  13    12448.65    11227.92    384.47 o 
  -4   8  13     3770.61     3775.07    406.99 o 
  -3   8  13    12939.99    12627.16    580.45 o 
  -2   8  13      329.03      279.76    195.32 o 
  -1   8  13     4763.77     5030.22    289.70 o 
   0   8  13     1969.70     2123.14    222.94 o 
   1   8  13     1496.37     1748.06    269.18 o 
   2   8  13     2658.79     2485.77    257.37 o 
   3   8  13     1129.89      854.44    222.66 o 
   4   8  13      294.79      198.75    199.76 o 
   5   8  13      554.79      531.73    192.29 o 
   6   8  13       53.53      239.58    207.78 o 
   7   8  13     2530.57     2118.43    344.24 o 
   8   8  13     4423.99     4245.54    293.41 o 
   9   8  13     5351.34     5846.91    287.20 o 
  10   8  13      407.97      527.00    171.38 o 
  11   8  13     9269.43     9443.67    403.05 o 
  12   8  13       48.77      107.72    220.88 o 
  13   8  13     1943.87     2184.74    233.94 o 
  14   8  13       65.55      135.23    183.83 o 
  15   8  13     5426.24     5860.68    310.28 o 
  16   8  13      242.02      296.93    195.81 o 
  17   8  13       72.28      181.10    489.14 o 
  18   8  13       92.01      652.79    426.38 o 
 -22   9  13      557.59      653.63    389.58 o 
 -21   9  13      132.55      -77.92    471.83 o 
 -20   9  13      375.52      450.18    476.16 o 
 -19   9  13      371.98      308.27    311.85 o 
 -18   9  13       88.40      223.47    313.67 o 
 -17   9  13      559.13      127.50    299.29 o 
 -16   9  13     7558.60     8226.45    495.35 o 
 -15   9  13      372.18      214.07    402.57 o 
 -14   9  13      777.71      427.18    190.87 o 
 -13   9  13      188.58      -17.91    177.15 o 
 -12   9  13    14078.94    14493.14    403.90 o 
 -11   9  13      442.47      352.47    180.46 o 
 -10   9  13      668.07      719.70    186.35 o 
  -9   9  13      382.87      335.14    179.71 o 
  -8   9  13     1360.76     1273.91    196.59 o 
  -7   9  13      160.90      187.43    201.18 o 
  -6   9  13      186.56      -79.74    165.72 o 
  -5   9  13     6036.29     5767.72    277.42 o 
  -4   9  13        6.44      -96.68    159.19 o 
  -3   9  13       32.84      101.58    173.11 o 
  -2   9  13      986.78      773.81    187.32 o 
  -1   9  13      752.99      699.11    189.68 o 
   0   9  13    10953.89    10555.14    368.00 o 
   1   9  13      506.89      832.45    192.43 o 
   2   9  13      346.54      317.37    189.97 o 
   3   9  13     1851.51     1615.29    207.30 o 
   4   9  13    23191.38    22773.38    503.15 o
[truncated: 322,302 more chars]
